# Supplementary material for: Crystal structure of bis­[(5-amino-1H-1,2,4-triazol-3-yl-κN 4)acetato-κO]di­aqua­nickel(II) dihydrate
Source: Acta Crystallogr Sect E Struct Rep Online. 2014 Oct 4;70(Pt 11):286–9. doi: 10.1107/S1600536814021436 (PMC4257300; doi:10.1107/S1600536814021436)
Supplement: Supplementary file 1 [file e-70-00286-sup1.cif]

##############################################################################
#                                                                            #
# This CIF contains the data in a paper accepted for publication in          #
# Acta Crystallographica Section E. It conforms to the requirements of       #
# Notes for Authors for Acta Crystallographica Section E, and has been       #
# peer reviewed under the auspices of the IUCr Commission on Journals.       #
#                                                                            #
# Full details of the Crystallographic Information File format               #
# are given in the paper "The Crystallographic Information File (CIF):       #
# a New Standard Archive File for Crystallography" by S. R. Hall, F. H.      #
# Allen and I. D. Brown [Acta Cryst. (1991), A47, 655-685].                  #
#                                                                            #
# The current version of the core CIF dictionary is obtainable from          #
# ftp://ftp.iucr.org/pub/cif_core.dic.                                       #
#                                                                            #
# Software is freely available for graphical display of the structure(s)     #
# in this CIF. For information consult the CIF software page                 #
# http://www.iucr.org/resources/cif/software.                                #
#                                                                            #
# This file may be used for bona fide research purposes within the           #
# scientific community so long as proper attribution is given to the journal # 
# article from which it was obtained.                                        #
#                                                                            #
##############################################################################
data_I
_database_code_depnum_ccdc_archive 'CCDC 1026535'
_audit_creation_method     'SHELXL97'
_journal_date_recd_electronic     2014-09-19
_journal_date_accepted     2014-09-26
_journal_name_full     'Acta Crystallographica, Section E'
_journal_year     2014
_journal_volume     70
_journal_issue     11
_journal_page_first     286
_journal_page_last     289
_journal_paper_category     GM
_journal_paper_doi     10.1107/S1600536814021436
_journal_coeditor_code     WM5066
_publ_contact_author_name     'Victor Chernyshev'
_publ_contact_author_address
;
 Chemical South--Russia State Technical University
 Prosveschenya, 132, Novocherkassk, Rostov Region
 346428, Russian Federation
;
_publ_contact_author_email     'chern13@yandex.ru'
_publ_contact_author_fax     ?
_publ_contact_author_phone     ?
_publ_section_title
;\
Crystal structure of
bis[(5-amino-1<i>H</i>-1,2,4-triazol-3-yl-\k<i>N</i>^4^)acetato-\k<i>O</i>]\
diaquanickel(II) dihydrate
;
loop_
    _publ_author_name
    _publ_author_footnote
    _publ_author_address
    'Chernyshev, Victor M.' .
;
 South--Russia State Technical University Prosveschenya, 132,
 Novocherkassk, Rostov Region, 346428, Russian Federation
;
    'Chernysheva, Anna V.' .
;
 South--Russia State Technical University Prosveschenya, 132,
 Novocherkassk, Rostov Region, 346428, Russian Federation
;
    'Abagyan, Raisa S.' .
;
 South--Russia State Technical University Prosveschenya, 132,
 Novocherkassk, Rostov Region, 346428, Russian Federation
;
    'Rybakov, Victor B.' .
;
 Department of Chemistry, Moscow State University,
 119992 Moscow, Russian Federation
;
_publ_section_synopsis
;\
The title compound,
bis[(5-amino-1<i>H</i>-1,2,4-triazol-3-yl-\k<i>N</i>^4^)acetato-\k<i>O</i>]\
\(diaqua)nickel(II) dihydrate, is the first transition metal complex of
2-(5-amino-1<i>H</i>-1,2,4-triazol-3-yl)acetic acid (<i>ATAA</i>).
;
_chemical_name_systematic
;\
Bis[(5-amino-1<i>H</i>-1,2,4-triazol-3-yl-\k<i>N</i>^4^)acetato-\
\k<i>O</i>]diaquanickel(II) dihydrate
;
_chemical_name_common     ?
_chemical_formula_moiety     'C8 H14 N8 Ni O6, 2(H2 O)'
_chemical_formula_sum     'C8 H18 N8 Ni O8'
_chemical_formula_iupac     ' '
_chemical_formula_weight     412.99
_chemical_melting_point     ?
_symmetry_cell_setting     monoclinic
_symmetry_space_group_name_H-M     'P 21/n'
_symmetry_space_group_name_Hall     '-P 2yn'
_shelx_space_group_comment
;
The symmetry employed for this shelxl refinement is uniquely defined
by the following loop, which should always be used as a source of
symmetry information in preference to the above space-group names.
They are only intended as comments.
;
loop_
    _symmetry_equiv_pos_as_xyz
    'x, y, z'
    '-x+1/2, y+1/2, -z+1/2'
    '-x, -y, -z'
    'x-1/2, -y-1/2, z-1/2'
_cell_length_a     7.6270(17)
_cell_length_b     7.2603(16)
_cell_length_c     13.580(3)
_cell_angle_alpha     90.00
_cell_angle_beta     91.91(2)
_cell_angle_gamma     90.00
_cell_volume     751.6(3)
_cell_formula_units_Z     2
_cell_measurement_reflns_used     25
_cell_measurement_theta_min     10.79
_cell_measurement_theta_max     12.87
_cell_measurement_temperature     295(2)
_exptl_crystal_description     'Prism'
_exptl_crystal_colour     'Light green'
_exptl_crystal_size_max     0.20
_exptl_crystal_size_mid     0.20
_exptl_crystal_size_min     0.20
_exptl_crystal_density_diffrn     1.825
_exptl_crystal_density_meas     ?
_exptl_crystal_density_method     'not measured'
_exptl_crystal_F_000     428
_exptl_absorpt_coefficient_mu     0.716
_exptl_absorpt_correction_type     psi-scan
_exptl_absorpt_process_details
;
(North <i>et al.</i>, 1968)
;
_shelx_estimated_absorpt_T_min     0.870
_shelx_estimated_absorpt_T_max     0.870
_exptl_absorpt_correction_T_min     0.9447
_exptl_absorpt_correction_T_max     0.9576
_diffrn_ambient_temperature     295(2)
_diffrn_radiation_type     'AgK\a'
_diffrn_radiation_wavelength     0.56085
_diffrn_radiation_source     'fine-focus sealed tube'
_diffrn_radiation_monochromator     'Graphite'
_diffrn_measurement_device_type     'Enraf--Nonius CAD-4'
_diffrn_measurement_device     '\k-geometry diffractometer'
_diffrn_measurement_method     'non-profiled \w-scans'
_diffrn_reflns_number     1706
_diffrn_reflns_av_R_equivalents     0.0214
_diffrn_reflns_theta_min     2.368
_diffrn_reflns_theta_max     20.968
_diffrn_reflns_theta_full     19.664
_diffrn_measured_fraction_theta_max     1.000
_diffrn_measured_fraction_theta_full     1.000
_diffrn_reflns_limit_h_min     -9
_diffrn_reflns_limit_h_max     9
_diffrn_reflns_limit_k_min     0
_diffrn_reflns_limit_k_max     9
_diffrn_reflns_limit_l_min     0
_diffrn_reflns_limit_l_max     17
_diffrn_standards_number     1
_diffrn_standards_interval_time     60
_diffrn_standards_decay_%     1
loop_
    _diffrn_standard_refln_index_h
    _diffrn_standard_refln_index_k
    _diffrn_standard_refln_index_l
    5 -1 0
_refine_special_details
;
Refinement of <i>F</i>^2^ against ALL reflections. The weighted <i>R</i>--factor
w<i>R</i> and goodness of fit <i>S</i> are based on <i>F</i>^2^, conventional
<i>R</i>--factors <i>R</i> are based on <i>F</i>, with <i>F</i> set to zero
for negative <i>F</i>^2^. The threshold expression of <i>F</i>^2^ >
2\s(<i>F</i>^2^) is used only for calculating <i>R</i>--factors(gt)
<i>etc</i>. and is not relevant to the choice of reflections for refinement.
<i>R</i>--factors based on <i>F</i>^2^ are statistically about twice as large
as those based on <i>F</i>, and <i>R</i>--factors based on ALL data will be
even larger.
;
_reflns_number_total     1640
_reflns_number_gt     1215
_reflns_threshold_expression     I>2\s(I)
_refine_ls_structure_factor_coef     Fsqd
_refine_ls_matrix_type     full
_refine_ls_R_factor_all     0.0581
_refine_ls_R_factor_gt     0.0345
_refine_ls_wR_factor_gt     0.0693
_refine_ls_wR_factor_ref     0.0767
_refine_ls_goodness_of_fit_ref     1.016
_refine_ls_restrained_S_all     1.015
_refine_ls_number_reflns     1640
_refine_ls_number_parameters     140
_refine_ls_number_restraints     3
_refine_ls_hydrogen_treatment     mixed
_refine_ls_weighting_scheme     calc
_refine_ls_weighting_details
              'w=1/[\s^2^(Fo^2^)+(0.0282P)^2^+0.4670P] where P=(Fo^2^+2Fc^2^)/3'
_atom_sites_solution_hydrogens     mixed
_atom_sites_solution_primary     direct
_atom_sites_solution_secondary     difmap
_refine_ls_shift/su_max     0.000
_refine_ls_shift/su_mean     0.000
_refine_diff_density_max     0.337
_refine_diff_density_min     -0.308
_refine_ls_extinction_method     'none'
_refine_ls_extinction_coef     .
loop_
    _atom_type_symbol
    _atom_type_description
    _atom_type_scat_dispersion_real
    _atom_type_scat_dispersion_imag
    _atom_type_scat_source
    'C' 'C' 0.0015 0.0009
                         'International Tables Vol C Tables 4.2.6.8 and 6.1.1.4'
    'H' 'H' 0.0000 0.0000
                         'International Tables Vol C Tables 4.2.6.8 and 6.1.1.4'
    'N' 'N' 0.0030 0.0019
                         'International Tables Vol C Tables 4.2.6.8 and 6.1.1.4'
    'Ni' 'Ni' 0.3147 0.7232
                         'International Tables Vol C Tables 4.2.6.8 and 6.1.1.4'
    'O' 'O' 0.0056 0.0036
                         'International Tables Vol C Tables 4.2.6.8 and 6.1.1.4'
_computing_data_collection
;
<i>CAD-4 EXPRESS</i> (Enraf--Nonius, 1994)
;
_computing_cell_refinement
;
<i>CAD-4 EXPRESS</i> (Enraf--Nonius, 1994)
;
_computing_data_reduction
;
<i>XCAD4</i> (Harms & Wocadlo, 1995)
;
_computing_structure_solution
;
<i>SHELXS97</i> (Sheldrick, 2008)
;
_computing_structure_refinement
;
<i>SHELXL2013</i> (Sheldrick, 2008)
;
_computing_molecular_graphics
;
<i>ORTEP-3 for Windows</i> (Farrugia, 2012)
;
_computing_publication_material
;
<i>WinGX</i> (Farrugia, 2012)
;
loop_
    _atom_site_type_symbol
    _atom_site_label
    _atom_site_fract_x
    _atom_site_fract_y
    _atom_site_fract_z
    _atom_site_U_iso_or_equiv
    _atom_site_adp_type
    _atom_site_calc_flag
    _atom_site_occupancy
    _atom_site_disorder_assembly
    _atom_site_disorder_group
    Ni Ni 0.0000 0.0000 0.0000 0.01840(14) Uani d 1 . .
    N N1 -0.0590(3) 0.0113(4) -0.14834(14) 0.0215(5) Uani d 1 . .
    C C2 0.0459(3) 0.0087(5) -0.22579(18) 0.0237(5) Uani d 1 . .
    N N21 0.2095(3) -0.0555(4) -0.22436(19) 0.0380(8) Uani d 1 . .
    H H21A 0.278(3) -0.036(5) -0.2696(17) 0.040(7) Uiso d 1 . .
    H H21B 0.248(4) -0.090(5) -0.1692(15) 0.040(7) Uiso d 1 . .
    N N3 -0.0433(3) 0.0713(4) -0.30469(18) 0.0307(6) Uani d 1 . .
    H H3 -0.010(4) 0.083(4) -0.362(2) 0.029(9) Uiso d 1 . .
    N N4 -0.2124(3) 0.1187(4) -0.28023(17) 0.0289(6) Uani d 1 . .
    C C5 -0.2135(4) 0.0798(4) -0.18651(19) 0.0218(6) Uani d 1 . .
    C C51 -0.3727(3) 0.1003(4) -0.12754(19) 0.0242(6) Uani d 1 . .
    H H51A -0.4200 -0.0215 -0.1160 0.029 Uiso calc 1 . .
    H H51B -0.4597 0.1678 -0.1668 0.029 Uiso calc 1 . .
    C C52 -0.3496(3) 0.1962(4) -0.02933(19) 0.0206(6) Uani d 1 . .
    O O53 -0.2044(2) 0.1806(3) 0.01848(14) 0.0248(5) Uani d 1 . .
    O O54 -0.4765(3) 0.2802(3) 0.00309(17) 0.0335(5) Uani d 1 . .
    O O1 -0.1634(3) -0.2263(3) 0.01911(18) 0.0327(5) Uani d 1 . .
    H H1A -0.129(4) -0.313(3) 0.053(2) 0.048(8) Uiso d 1 . .
    H H1B -0.271(2) -0.238(5) 0.017(3) 0.048(8) Uiso d 1 . .
    O O2 0.4528(3) 0.0268(3) 0.62437(15) 0.0320(5) Uani d 1 . .
    H H2A 0.556(3) 0.054(5) 0.641(2) 0.039(7) Uiso d 1 . .
    H H2B 0.404(4) 0.110(4) 0.591(2) 0.039(7) Uiso d 1 . .
loop_
    _atom_site_aniso_label
    _atom_site_aniso_U_11
    _atom_site_aniso_U_22
    _atom_site_aniso_U_33
    _atom_site_aniso_U_12
    _atom_site_aniso_U_13
    _atom_site_aniso_U_23
    Ni 0.0162(2) 0.0239(3) 0.0150(2) 0.0020(2) -0.00011(16) 0.0011(3)
    N1 0.0180(10) 0.0313(13) 0.0150(9) 0.0003(12) -0.0003(8) 0.0021(12)
    C2 0.0253(13) 0.0265(14) 0.0193(12) -0.0005(14) 0.0020(10) 0.0020(15)
    N21 0.0282(14) 0.063(2) 0.0236(13) 0.0098(13) 0.0102(10) 0.0131(13)
    N3 0.0322(14) 0.0449(16) 0.0152(12) 0.0033(12) 0.0051(10) 0.0053(11)
    N4 0.0275(13) 0.0400(16) 0.0190(12) 0.0058(12) -0.0017(9) 0.0048(11)
    C5 0.0225(13) 0.0246(14) 0.0181(13) -0.0026(12) -0.0009(11) 0.0006(11)
    C51 0.0161(13) 0.0340(17) 0.0224(14) 0.0006(12) -0.0015(11) 0.0017(13)
    C52 0.0202(13) 0.0221(14) 0.0196(13) 0.0002(11) 0.0032(10) 0.0040(11)
    O53 0.0208(10) 0.0322(11) 0.0210(10) 0.0049(9) -0.0042(8) -0.0041(9)
    O54 0.0238(11) 0.0486(13) 0.0282(10) 0.0106(10) 0.0032(9) -0.0058(12)
    O1 0.0202(10) 0.0327(13) 0.0448(14) -0.0046(10) -0.0041(10) 0.0108(11)
    O2 0.0309(11) 0.0371(14) 0.0280(11) -0.0022(11) 0.0007(9) 0.0026(11)
_geom_special_details
;
All s.u.'s (except the s.u. in the dihedral angle between two l.s. planes) are
estimated using the full covariance matrix. The cell s.u.'s are taken into
account individually in the estimation of s.u.'s in distances, angles and
torsion angles; correlations between s.u.'s in cell parameters are only used
when they are defined by crystal symmetry. An approximate (isotropic)
treatment of cell s.u.'s is used for estimating s.u.'s involving l.s. planes.
;
loop_
    _geom_bond_atom_site_label_1
    _geom_bond_atom_site_label_2
    _geom_bond_site_symmetry_2
    _geom_bond_distance
    _geom_bond_publ_flag
    Ni N1 . 2.051(2) ?
    Ni N1 3 2.051(2) ?
    Ni O53 . 2.0590(19) ?
    Ni O53 3 2.0590(19) ?
    Ni O1 . 2.083(2) ?
    Ni O1 3 2.084(2) ?
    N1 C2 . 1.342(3) ?
    N1 C5 . 1.365(3) ?
    C2 N3 . 1.330(4) ?
    C2 N21 . 1.332(4) ?
    N21 H21A . 0.834(19) ?
    N21 H21B . 0.834(19) ?
    N3 N4 . 1.386(3) ?
    N3 H3 . 0.83(3) ?
    N4 C5 . 1.304(3) ?
    C5 C51 . 1.484(4) ?
    C51 C52 . 1.509(4) ?
    C51 H51A . 0.9700 ?
    C51 H51B . 0.9700 ?
    C52 O54 . 1.238(3) ?
    C52 O53 . 1.270(3) ?
    O1 H1A . 0.822(19) ?
    O1 H1B . 0.822(19) ?
    O2 H2A . 0.83(2) ?
    O2 H2B . 0.83(2) ?
loop_
    _geom_angle_atom_site_label_1
    _geom_angle_atom_site_label_2
    _geom_angle_atom_site_label_3
    _geom_angle_site_symmetry_1
    _geom_angle_site_symmetry_3
    _geom_angle
    _geom_angle_publ_flag
    N1 Ni N1 . 3 180.0 ?
    N1 Ni O53 . . 87.25(8) ?
    N1 Ni O53 3 . 92.75(8) ?
    N1 Ni O53 . 3 92.75(8) ?
    N1 Ni O53 3 3 87.25(8) ?
    O53 Ni O53 . 3 180.00(13) ?
    N1 Ni O1 . . 92.36(9) ?
    N1 Ni O1 3 . 87.63(9) ?
    O53 Ni O1 . . 91.63(9) ?
    O53 Ni O1 3 . 88.37(9) ?
    N1 Ni O1 . 3 87.63(9) ?
    N1 Ni O1 3 3 92.37(9) ?
    O53 Ni O1 . 3 88.37(9) ?
    O53 Ni O1 3 3 91.63(9) ?
    O1 Ni O1 . 3 180.0 ?
    C2 N1 C5 . . 103.7(2) ?
    C2 N1 Ni . . 130.69(17) ?
    C5 N1 Ni . . 123.09(17) ?
    N3 C2 N21 . . 125.8(2) ?
    N3 C2 N1 . . 108.9(2) ?
    N21 C2 N1 . . 125.2(2) ?
    C2 N21 H21A . . 123(2) ?
    C2 N21 H21B . . 115(2) ?
    H21A N21 H21B . . 120(3) ?
    C2 N3 N4 . . 110.3(2) ?
    C2 N3 H3 . . 129(2) ?
    N4 N3 H3 . . 121(2) ?
    C5 N4 N3 . . 102.5(2) ?
    N4 C5 N1 . . 114.6(2) ?
    N4 C5 C51 . . 122.5(2) ?
    N1 C5 C51 . . 122.9(2) ?
    C5 C51 C52 . . 116.7(2) ?
    C5 C51 H51A . . 108.1 ?
    C52 C51 H51A . . 108.1 ?
    C5 C51 H51B . . 108.1 ?
    C52 C51 H51B . . 108.1 ?
    H51A C51 H51B . . 107.3 ?
    O54 C52 O53 . . 122.8(3) ?
    O54 C52 C51 . . 118.2(2) ?
    O53 C52 C51 . . 119.0(2) ?
    C52 O53 Ni . . 130.20(18) ?
    Ni O1 H1A . . 120(2) ?
    Ni O1 H1B . . 132(3) ?
    H1A O1 H1B . . 104(3) ?
    H2A O2 H2B . . 112(3) ?
loop_
    _geom_torsion_atom_site_label_1
    _geom_torsion_atom_site_label_2
    _geom_torsion_atom_site_label_3
    _geom_torsion_atom_site_label_4
    _geom_torsion_site_symmetry_1
    _geom_torsion_site_symmetry_2
    _geom_torsion_site_symmetry_3
    _geom_torsion_site_symmetry_4
    _geom_torsion
    _geom_torsion_publ_flag
    C5 N1 C2 N3 . . . . -0.3(3) ?
    Ni N1 C2 N3 . . . . -162.2(2) ?
    C5 N1 C2 N21 . . . . -177.1(3) ?
    Ni N1 C2 N21 . . . . 21.0(5) ?
    N21 C2 N3 N4 . . . . 177.1(3) ?
    N1 C2 N3 N4 . . . . 0.4(4) ?
    C2 N3 N4 C5 . . . . -0.2(3) ?
    N3 N4 C5 N1 . . . . 0.0(3) ?
    N3 N4 C5 C51 . . . . -177.2(3) ?
    C2 N1 C5 N4 . . . . 0.2(4) ?
    Ni N1 C5 N4 . . . . 163.8(2) ?
    C2 N1 C5 C51 . . . . 177.4(3) ?
    Ni N1 C5 C51 . . . . -18.9(4) ?
    N4 C5 C51 C52 . . . . -133.3(3) ?
    N1 C5 C51 C52 . . . . 49.6(4) ?
    C5 C51 C52 O54 . . . . 151.7(3) ?
    C5 C51 C52 O53 . . . . -31.5(4) ?
    O54 C52 O53 Ni . . . . 162.5(2) ?
    C51 C52 O53 Ni . . . . -14.2(4) ?
loop_
    _geom_hbond_atom_site_label_D
    _geom_hbond_atom_site_label_H
    _geom_hbond_atom_site_label_A
    _geom_hbond_site_symmetry_A
    _geom_hbond_distance_DH
    _geom_hbond_distance_HA
    _geom_hbond_distance_DA
    _geom_hbond_angle_DHA
    N21 H21A O2 1_554 0.834(19) 2.04(2) 2.876(3) 176(3)
    N21 H21B O53 3 0.834(19) 2.19(2) 2.941(3) 151(3)
    N3 H3 O54 4_665 0.83(3) 2.10(3) 2.885(3) 156(3)
    O1 H1A O2 4 0.822(19) 1.919(19) 2.739(3) 176(3)
    O1 H1B O54 3_455 0.822(19) 1.96(2) 2.780(3) 173(4)
    O2 H2A N4 1_656 0.83(2) 2.09(2) 2.903(3) 164(3)
    O2 H2B O53 4_666 0.83(2) 1.98(2) 2.811(3) 176(3)
_shelx_hkl_file
;
  -9   0   0   -3.96    4.55   1-0.33110-0.33110 0.66934-0.66934 0.65394-0.67595
  -9   0   1   32.45    4.99   1-0.28704-0.37379 0.63810-0.63809 0.70471-0.68540
  -9   0   2    0.79    4.18   1-0.23934-0.42012 0.60077-0.60074 0.75457-0.69393
  -9   0   3  131.95    7.68   1-0.18835-0.46973 0.55681-0.55677 0.80247-0.70050
  -9   0   4   -1.63    4.80   1-0.13477-0.52194 0.50595-0.50590 0.84718-0.70389
  -9   0   5  124.68    8.46   1-0.07960-0.57574 0.44828-0.44821 0.88735-0.70273
  -9   0   6   -0.85    4.97   1-0.02418-0.62978 0.38437-0.38429 0.92167-0.69573
  -9   0   7    7.83    5.49   1 0.02992-0.68251 0.31536-0.31527 0.94907-0.68181
  -9   1   6   17.65    5.72   1 0.01719-0.67116 0.37121-0.29388 0.92857-0.70260
  -9   1   5   -3.90    4.81   1-0.02969-0.62565 0.42986-0.35254 0.90106-0.71642
  -9   1   4  124.97    7.87   1-0.07745-0.57926 0.48459-0.40729 0.86840-0.72509
  -9   1   3    8.63    4.50   1-0.12509-0.53299 0.53467-0.45738 0.83130-0.72931
  -9   1   2   86.04    6.53   1-0.17173-0.48773 0.57968-0.50240 0.79058-0.72991
  -9   1   1   -1.59    4.61   1-0.21664-0.44420 0.61948-0.54221 0.74711-0.72777
  -9   1   0   66.80    6.25   1-0.25930-0.40291 0.65415-0.57690 0.70172-0.72371
  -9   2   0    0.27    4.83   1-0.19959-0.46261 0.64090-0.48640 0.73438-0.75634
  -9   2   1   33.01    5.35   1-0.15958-0.50125 0.60484-0.45033 0.77465-0.75528
  -9   2   2    1.92    4.70   1-0.11837-0.54108 0.56470-0.41017 0.81255-0.75187
  -9   2   3   93.98    6.55   1-0.07648-0.58160 0.52062-0.36608 0.84751-0.74549
  -9   2   4    7.84    5.16   1-0.03453-0.62218 0.47292-0.31836 0.87894-0.73561
  -9   2   5   89.25    7.30   1 0.00678-0.66212 0.42209-0.26752 0.90639-0.72173
  -9   3   4   15.73    5.10   1-0.00224-0.65448 0.46936-0.23755 0.88259-0.73923
  -9   3   3    4.89    4.39   1-0.03914-0.61895 0.51404-0.28224 0.85526-0.75323
  -9   3   2   37.38    5.96   1-0.07650-0.58295 0.55615-0.32437 0.82473-0.76402
  -9   3   1   -0.85    4.38   1-0.11384-0.54699 0.59534-0.36357 0.79133-0.77195
  -9   3   0   18.20    4.65   1-0.15070-0.51151 0.63136-0.39961 0.75547-0.77741
  -8   5   0    0.00    4.14   1-0.02048-0.56814 0.61042-0.22416 0.79088-0.81033
  -8   5   1   12.54    4.80   1 0.01237-0.59963 0.57293-0.18666 0.81965-0.79777
  -8   5   2   -3.44    4.44   1 0.04473-0.63061 0.53351-0.14723 0.84580-0.78259
  -8   5   3   35.53    6.34   1 0.07624-0.66075 0.49251-0.10621 0.86917-0.76464
  -8   4   6   21.55    5.09   1 0.15394-0.73433 0.34574-0.03665 0.93033-0.70185
  -8   4   5   -0.27    4.49   1 0.12293-0.70469 0.39378-0.08471 0.91465-0.72750
  -8   4   4  103.64    7.10   1 0.08993-0.67306 0.44119-0.13213 0.89553-0.74970
  -8   4   3   38.62    5.69   1 0.05533-0.63984 0.48737-0.17833 0.87295-0.76844
  -8   4   2   68.54    5.59   1 0.01960-0.60548 0.53178-0.22275 0.84701-0.78383
  -8   4   1    7.93    4.20   1-0.01679-0.57047 0.57394-0.26492 0.81790-0.79604
  -8   4   0    9.79    4.35   1-0.05338-0.53525 0.61347-0.30446 0.78590-0.80537
  -8   3   0   12.41    3.57   1-0.09507-0.49356 0.62193-0.39018 0.77389-0.79338
  -8   3   1  119.12    7.22   1-0.05444-0.53282 0.58089-0.34912 0.81008-0.78825
  -8   3   2   23.69    4.92   1-0.01347-0.57241 0.53627-0.30448 0.84320-0.78004
  -8   3   3  177.10    8.47   1 0.02724-0.61174 0.48843-0.25664 0.87275-0.76827
  -8   3   4    8.19    4.41   1 0.06703-0.65017 0.43793-0.20612 0.89838-0.75257
  -8   3   5   50.11    5.86   1 0.10528-0.68704 0.38543-0.15361 0.91983-0.73269
  -8   3   6   14.71    5.61   1 0.14136-0.72174 0.33171-0.09988 0.93702-0.70856
  -8   3   7   74.32    6.36   1 0.17475-0.75376 0.27761-0.04577 0.95004-0.68026
  -8   3   8   18.48    5.30   1 0.20505-0.78269 0.22396 0.00790 0.95914-0.64804
  -8   2   9    7.93    4.53   1 0.23016-0.80642 0.14089 0.01373 0.97006-0.61766
  -8   2   8   56.47    6.83   1 0.19850-0.77613 0.20096-0.04635 0.96541-0.65433
  -8   2   7    2.64    4.17   1 0.16266-0.74167 0.26231-0.10771 0.95614-0.68638
  -8   2   6   71.64    6.74   1 0.12310-0.70348 0.32379-0.16921 0.94176-0.71333
  -8   2   5   14.71    4.27   1 0.08050-0.66225 0.38420-0.22963 0.92202-0.73492
  -8   2   4  170.91    8.10   1 0.03568-0.61881 0.44238-0.28782 0.89695-0.75117
  -8   2   3    2.40    4.06   1-0.01043-0.57408 0.49732-0.34277 0.86684-0.76238
  -8   2   2  119.54    6.98   1-0.05690-0.52898 0.54823-0.39370 0.83221-0.76908
  -8   2   1   14.89    4.24   1-0.10288-0.48438 0.59458-0.44007 0.79375-0.77195
  -8   2   0   11.83    4.23   1-0.14763-0.44100 0.63610-0.48160 0.75223-0.77174
  -8   1   0  130.30    6.98   1-0.21336-0.37527 0.65548-0.57823 0.71716-0.73671
  -8   1   1   98.62    6.20   1-0.16499-0.42226 0.61530-0.53803 0.76512-0.74334
  -8   1   2   79.12    5.98   1-0.11399-0.47189 0.56878-0.49150 0.81049-0.74739
  -8   1   3  111.75    6.66   1-0.06114-0.52336 0.51588-0.43858 0.85214-0.74770
  -8   1   4   79.23    6.08   1-0.00752-0.57561 0.45694-0.37963 0.88887-0.74311
  -8   1   5   14.31    4.63   1 0.04558-0.62734 0.39275-0.31543 0.91965-0.73257
  -8   1   6   27.39    5.33   1 0.09674-0.67713 0.32454-0.24721 0.94371-0.71530
  -8   1   7   55.97    5.57   1 0.14460-0.72361 0.25392-0.17658 0.96071-0.69098
  -8   1   8    9.31    4.91   1 0.18798-0.76562 0.18270-0.10534 0.97080-0.65975
  -8   1   9   96.95    6.91   1 0.22605-0.80231 0.11267-0.03530 0.97459-0.62221
  -8   1  10   27.93    5.51   1 0.25837-0.83326 0.04543 0.03196 0.97305-0.57934
  -8   0  10   72.80    6.77   1 0.25823-0.83313 0.00807-0.00793 0.97410-0.58042
  -8   0   9   -7.40    4.27   1 0.21883-0.79510 0.08826-0.08814 0.97853-0.62617
  -8   0   8   17.93    5.18   1 0.17160-0.74924 0.17184-0.17174 0.97529-0.66425
  -8   0   7   -4.83    4.00   1 0.11745-0.69646 0.25608-0.25599 0.96295-0.69324
  -8   0   6   39.49    5.76   1 0.05803-0.63842 0.33800-0.33792 0.94087-0.71249
  -8   0   5   -3.36    3.92   1-0.00450-0.57726 0.41484-0.41478 0.90936-0.72230
  -8   0   4   58.54    5.41   1-0.06783-0.51530 0.48449-0.48444 0.86958-0.72384
  -8   0   3    0.92    4.19   1-0.12986-0.45465 0.54570-0.54566 0.82325-0.71885
  -8   0   2   81.79    6.29   1-0.18893-0.39695 0.59808-0.59806 0.77233-0.70924
  -8   0   1    1.59    3.82   1-0.24394-0.34331 0.64192-0.64190 0.71863-0.69687
  -8   0   0    6.36    4.03   1-0.29431-0.29431 0.67793-0.67793 0.66370-0.68326
  -7   0   0   -6.95    3.27   1-0.25752-0.25752 0.68542-0.68542 0.67236-0.68948
  -7   0   1    1.74    3.77   1-0.19903-0.31464 0.64319-0.64318 0.73256-0.70836
  -7   0   2   -4.08    3.58   1-0.13448-0.37782 0.59057-0.59054 0.79098-0.72545
  -7   0   3  125.79    6.44   1-0.06488-0.44605 0.52656-0.52652 0.84520-0.73835
  -7   0   4   -2.02    3.61   1 0.00785-0.51740 0.45103-0.45098 0.89238-0.74420
  -7   0   5   22.38    3.86   1 0.08088-0.58906 0.36515-0.36509 0.92972-0.74021
  -7   0   6   -1.72    3.76   1 0.15082-0.65763 0.27161-0.27153 0.95509-0.72426
  -7   0   7   65.12    5.95   1 0.21437-0.71981 0.17432-0.17423 0.96772-0.69557
  -7   0   8   -3.24    4.06   1 0.26898-0.77304 0.07772-0.07762 0.96844-0.65496
  -7   0   9   -4.12    4.33   1 0.31336-0.81605-0.01415 0.01427 0.95942-0.60461
  -7   0  10   -2.04    4.90   1 0.34746-0.84878-0.09836 0.09849 0.94352-0.54739
  -7   0  11   57.33    6.03   1 0.37219-0.87213-0.17327 0.17341 0.92365-0.48620
  -7   0  12   -8.19    4.85   1 0.38893-0.88750-0.23840 0.23855 0.90225-0.42347
  -7   1  12   65.80    6.71   1 0.37847-0.87703-0.16406 0.24147 0.92298-0.44418
  -7   1  11   -0.54    4.12   1 0.36242-0.86236-0.10700 0.18439 0.93736-0.49988
  -7   1  10   49.34    5.49   1 0.34042-0.84173-0.04317 0.12056 0.95006-0.55391
  -7   1   9    1.23    4.36   1 0.31175-0.81443 0.02696 0.05041 0.95963-0.60480
  -7   1   8  162.24    7.81   1 0.27593-0.77999 0.10240-0.02504 0.96438-0.65088
  -7   1   7    5.17    3.96   1 0.23295-0.73839 0.18149-0.10415 0.96268-0.69050
  -7   1   6    8.44    3.80   1 0.18338-0.69019 0.26205-0.18472 0.95313-0.72227
  -7   1   5   -1.68    3.86   1 0.12839-0.63657 0.34157-0.26425 0.93491-0.74538
  -7   1   4   90.34    6.21   1 0.06966-0.57922 0.41756-0.34026 0.90792-0.75972
  -7   1   3    2.00    3.87   1 0.00915-0.52008 0.48792-0.41062 0.87282-0.76594
  -7   1   2  315.81    9.08   1-0.05121-0.46109 0.55115-0.47387 0.83085-0.76529
  -7   1   1   17.01    3.96   1-0.10977-0.40391 0.60649-0.52922 0.78359-0.75936
  -7   1   0    1.76    3.56   1-0.16525-0.34980 0.65382-0.57656 0.73269-0.74979
  -7   2   0    3.65    3.44   1-0.09260-0.42245 0.62704-0.47254 0.77016-0.78723
  -7   2   1   88.06    5.57   1-0.04219-0.47148 0.57863-0.42412 0.81282-0.78857
  -7   2   2    0.41    3.76   1 0.00936-0.52166 0.52447-0.36994 0.85138-0.78580
  -7   2   3  383.48   10.38   1 0.06099-0.57192 0.46507-0.31053 0.88485-0.77795
  -7   2   4    8.02    4.05   1 0.11149-0.62105 0.40136-0.24680 0.91244-0.76421
  -7   2   5  125.71    6.50   1 0.15963-0.66781 0.33458-0.18001 0.93365-0.74410
  -7   2   6   25.94    4.25   1 0.20426-0.71107 0.26624-0.11166 0.94837-0.71749
  -7   2   7  256.38    9.00   1 0.24447-0.74991 0.19794-0.04335 0.95690-0.68470
  -7   2   8    9.89    3.77   1 0.27966-0.78372 0.13121 0.02340 0.95990-0.64637
  -7   2   9   46.12    5.87   1 0.30954-0.81223 0.06736 0.08726 0.95828-0.60343
  -7   2  10    2.90    4.33   1 0.33414-0.83545 0.00740 0.14724 0.95308-0.55691
  -7   2  11  130.05    8.16   1 0.35372-0.85366-0.04800 0.20264 0.94535-0.50784
  -7   3  11    0.29    4.91   1 0.34551-0.84545 0.00631 0.22559 0.94936-0.51183
  -7   3  10   75.00    6.97   1 0.32802-0.82933 0.05507 0.17681 0.95346-0.55726
  -7   3   9   18.20    4.16   1 0.30660-0.80929 0.10731 0.12457 0.95547-0.60059
  -7   3   8  142.51    7.82   1 0.28110-0.78516 0.16253 0.06933 0.95469-0.64114
  -7   3   7    5.12    4.56   1 0.25149-0.75693 0.22006 0.01178 0.95042-0.67819
  -7   3   6   28.51    5.01   1 0.21793-0.72474 0.27907-0.04723 0.94203-0.71113
  -7   3   5   22.42    4.28   1 0.18076-0.68894 0.33854-0.10672 0.92903-0.73945
  -7   3   4  158.38    7.38   1 0.14052-0.65007 0.39743-0.16562 0.91110-0.76285
  -7   3   3    3.07    3.85   1 0.09789-0.60882 0.45467-0.22287 0.88817-0.78125
  -7   3   2  317.87    9.60   1 0.05367-0.56597 0.50928-0.27750 0.86040-0.79479
  -7   3   1   -0.86    3.89   1 0.00868-0.52236 0.56047-0.32870 0.82814-0.80386
  -7   3   0  153.88    7.07   1-0.03626-0.47879 0.60762-0.37587 0.79195-0.80899
  -7   4   0   -4.41    3.89   1 0.00722-0.52227 0.59577-0.28677 0.80310-0.82013
  -7   4   1   42.95    5.21   1 0.04702-0.56070 0.55102-0.24199 0.83445-0.81014
  -7   4   2    7.70    3.64   1 0.08630-0.59860 0.50346-0.19442 0.86225-0.79663
  -7   4   3  138.37    7.54   1 0.12445-0.63538 0.45365-0.14460 0.88624-0.77929
  -7   4   4    5.52    3.90   1 0.16090-0.67046 0.40224-0.09318 0.90626-0.75798
  -7   4   5    7.12    4.54   1 0.19514-0.70332 0.34998-0.04091 0.92230-0.73269
  -7   4   6   -2.52    3.87   1 0.22672-0.73353 0.29762 0.01147 0.93449-0.70356
  -7   4   7   85.10    6.26   1 0.25532-0.76076 0.24589 0.06321 0.94311-0.67086
  -7   4   8   -1.08    4.20   1 0.28073-0.78479 0.19548 0.11363 0.94854-0.63497
  -7   4   9   28.01    5.12   1 0.30286-0.80554 0.14697 0.16216 0.95123-0.59633
  -7   5   7    7.31    4.63   1 0.25669-0.76213 0.27426 0.11209 0.93487-0.66259
  -7   5   6    0.82    4.10   1 0.23193-0.73874 0.32013 0.06620 0.92585-0.69489
  -7   5   5   11.73    5.07   1 0.20467-0.71285 0.36669 0.01964 0.91397-0.72434
  -7   5   4   16.73    4.86   1 0.17512-0.68467 0.41339-0.02708 0.89901-0.75071
  -7   5   3    1.54    4.18   1 0.14357-0.65450 0.45968-0.07338 0.88084-0.77386
  -7   5   2   51.98    5.62   1 0.11037-0.62267 0.50501-0.11873 0.85938-0.79373
  -7   5   1    1.77    3.98   1 0.07593-0.58961 0.54886-0.16259 0.83470-0.81037
  -7   5   0   70.97    5.82   1 0.04067-0.55572 0.59075-0.20449 0.80692-0.82392
  -7   6   0    6.69    4.16   1 0.06628-0.58133 0.59157-0.12806 0.80547-0.82245
  -7   6   1    1.95    4.49   1 0.09760-0.61128 0.55264-0.08912 0.83065-0.80629
  -7   6   2   -7.01    4.33   1 0.12798-0.64029 0.51235-0.04881 0.85314-0.78746
  -7   6   3   37.62    5.33   1 0.15711-0.66804 0.47107-0.00752 0.87288-0.76588
  -7   6   4    8.31    4.49   1 0.18471-0.69426 0.42922 0.03434 0.88990-0.74157
  -6   7   0    4.51    4.17   1 0.14807-0.58954 0.57147-0.03071 0.81181-0.82631
  -6   7   1    0.28    4.53   1 0.17727-0.61737 0.53208 0.00870 0.83353-0.80671
  -6   7   2   10.76    4.18   1 0.20519-0.64391 0.49188 0.04891 0.85265-0.78450
  -6   7   3   50.57    5.53   1 0.23158-0.66893 0.45126 0.08954 0.86918-0.75971
  -6   7   4    1.16    4.11   1 0.25622-0.69220 0.41061 0.13021 0.88323-0.73244
  -6   6   8   15.03    5.28   1 0.34164-0.77212 0.21450 0.24912 0.92594-0.60987
  -6   6   7    8.11    4.48   1 0.32316-0.75502 0.25596 0.20765 0.92139-0.64664
  -6   6   6   20.10    5.13   1 0.30215-0.73538 0.29896 0.16463 0.91480-0.68138
  -6   6   5    2.91    4.04   1 0.27865-0.71325 0.34315 0.12043 0.90587-0.71378
  -6   6   4   33.23    5.18   1 0.25275-0.68873 0.38808 0.07548 0.89432-0.74355
  -6   6   3    9.97    3.93   1 0.22464-0.66199 0.43330 0.03025 0.87993-0.77048
  -6   6   2   13.65    4.92   1 0.19456-0.63329 0.47829-0.01475 0.86252-0.79440
  -6   6   1    0.00    4.17   1 0.16281-0.60291 0.52254-0.05902 0.84204-0.81524
  -6   6   0   23.88    5.10   1 0.12974-0.57121 0.56557-0.10206 0.81847-0.83300
  -6   5   0    5.40    3.90   1 0.10485-0.54633 0.56526-0.17900 0.82143-0.83599
  -6   5   1   48.13    4.83   1 0.14256-0.58266 0.51832-0.13205 0.84765-0.82088
  -6   5   2   15.03    4.38   1 0.17899-0.61771 0.46952-0.08323 0.87021-0.80211
  -6   5   3  255.89    9.07   1 0.21363-0.65098 0.41947-0.03317 0.88902-0.77960
  -6   5   4   21.66    4.29   1 0.24605-0.68202 0.36886 0.01746 0.90413-0.75338
  -6   5   5   52.50    4.94   1 0.27588-0.71048 0.31836 0.06796 0.91571-0.72364
  -6   5   6    0.96    3.75   1 0.30286-0.73609 0.26864 0.11770 0.92404-0.69064
  -6   5   7   36.71    5.28   1 0.32683-0.75868 0.22028 0.16607 0.92948-0.65476
  -6   5   8   14.41    3.85   1 0.34773-0.77821 0.17379 0.21257 0.93245-0.61640
  -6   5   9   66.12    5.98   1 0.36560-0.79471 0.12957 0.25681 0.93339-0.57602
  -6   5  10    3.63    4.49   1 0.38053-0.80827 0.08791 0.29848 0.93275-0.53405
  -6   4  11    3.27    3.94   1 0.40289-0.82926-0.00694 0.31609 0.92810-0.48811
  -6   4  10   66.04    6.26   1 0.38973-0.81746 0.03617 0.27296 0.93268-0.53401
  -6   4   9   -9.39    4.22   1 0.37320-0.80230 0.08277 0.22636 0.93597-0.57863
  -6   4   8  151.37    7.45   1 0.35306-0.78355 0.13261 0.17650 0.93742-0.62140
  -6   4   7    5.68    3.44   1 0.32918-0.76103 0.18530 0.12380 0.93640-0.66170
  -6   4   6  212.61    8.04   1 0.30148-0.73471 0.24029 0.06880 0.93229-0.69891
  -6   4   5    1.90    3.77   1 0.27007-0.70467 0.29685 0.01223 0.92450-0.73246
  -6   4   4  229.09    8.11   1 0.23520-0.67117 0.35413-0.04507 0.91257-0.76184
  -6   4   3   23.68    4.34   1 0.19729-0.63464 0.41121-0.10216 0.89613-0.78673
  -6   4   2  185.79    7.18   1 0.15689-0.59562 0.46712-0.15809 0.87504-0.80697
  -6   4   1   14.66    4.01   1 0.11470-0.55480 0.52096-0.21194 0.84935-0.82260
  -6   4   0  167.79    6.93   1 0.07143-0.51291 0.57192-0.26291 0.81930-0.83387
  -6   3   0  182.30    6.73   1 0.02666-0.46813 0.58715-0.35539 0.80966-0.82427
  -6   3   1   40.30    4.25   1 0.07650-0.51659 0.53243-0.30067 0.84525-0.81853
  -6   3   2   55.21    4.90   1 0.12583-0.56456 0.47328-0.24150 0.87573-0.80768
  -6   3   3  296.93    8.62   1 0.17359-0.61094 0.41065-0.17885 0.90052-0.79115
  -6   3   4   -2.27    3.50   1 0.21870-0.65468 0.34576-0.11396 0.91935-0.76865
  -6   3   5    4.88    3.49   1 0.26024-0.69485 0.28000-0.04818 0.93228-0.74026
  -6   3   6   15.97    4.00   1 0.29752-0.73074 0.21475 0.01708 0.93969-0.70634
  -6   3   7  129.87    6.66   1 0.33007-0.76193 0.15131 0.08054 0.94225-0.66758
  -6   3   8   12.33    3.75   1 0.35775-0.78823 0.09075 0.14111 0.94080-0.62480
  -6   3   9  134.62    7.49   1 0.38063-0.80974 0.03389 0.19798 0.93626-0.57894
  -6   3  10   23.08    4.12   1 0.39896-0.82670-0.01872 0.25061 0.92953-0.53088
  -6   3  11   96.57    7.15   1 0.41314-0.83950-0.06681 0.29871 0.92142-0.48145
  -6   3  12    1.63    4.45   1 0.42360-0.84858-0.11029 0.34221 0.91266-0.43136
  -6   2  13    4.67    4.80   1 0.44081-0.86442-0.22225 0.37692 0.88375-0.36115
  -6   2  12   62.20    6.63   1 0.43416-0.85915-0.18013 0.33479 0.89653-0.41526
  -6   2  11   -0.49    4.05   1 0.42366-0.85002-0.13219 0.28684 0.90967-0.46972
  -6   2  10    8.10    3.92   1 0.40860-0.83633-0.07816 0.23280 0.92242-0.52379
  -6   2   9    2.85    3.80   1 0.38824-0.81735-0.01803 0.17265 0.93377-0.57647
  -6   2   8  137.98    7.04   1 0.36195-0.79243 0.04788 0.10672 0.94250-0.62652
  -6   2   7   15.28    3.82   1 0.32927-0.76113 0.11881 0.03579 0.94720-0.67255
  -6   2   6    3.60    3.42   1 0.29008-0.72331 0.19347-0.03889 0.94643-0.71310
  -6   2   5   -1.46    3.25   1 0.24470-0.67931 0.27012-0.11555 0.93892-0.74692
  -6   2   4   66.14    4.86   1 0.19397-0.62995 0.34668-0.19212 0.92376-0.77308
  -6   2   3   -1.20    3.65   1 0.13916-0.57651 0.42096-0.26642 0.90060-0.79125
  -6   2   2   16.09    3.61   1 0.08188-0.52061 0.49098-0.33645 0.86971-0.80169
  -6   2   1   57.74    4.57   1 0.02382-0.46392 0.55515-0.40063 0.83192-0.80522
  -6   2   0   -0.51    3.38   1-0.03343-0.40804 0.61245-0.45795 0.78844-0.80307
  -6   1   0  137.37    5.89   1-0.11405-0.32742 0.64832-0.57107 0.74878-0.76343
  -6   1   1  490.51   10.00   1-0.04941-0.39069 0.59135-0.51409 0.80300-0.77632
  -6   1   2   16.98    3.62   1 0.01868-0.45741 0.52403-0.44676 0.85181-0.78381
  -6   1   3  496.89   10.12   1 0.08814-0.52549 0.44692-0.36963 0.89280-0.78348
  -6   1   4    3.56    3.19   1 0.15627-0.59225 0.36171-0.28440 0.92390-0.77325
  -6   1   5   -1.05    3.51   1 0.22024-0.65484 0.27122-0.19390 0.94387-0.75190
  -6   1   6    5.10    3.84   1 0.27749-0.71072 0.17901-0.10168 0.95266-0.71936
  -6   1   7  152.75    6.69   1 0.32629-0.75815 0.08870-0.01136 0.95145-0.67683
  -6   1   8   13.86    3.92   1 0.36593-0.79641 0.00341 0.07394 0.94229-0.62634
  -6   1   9  103.85    6.16   1 0.39659-0.82570-0.07469 0.15206 0.92761-0.57033
  -6   1  10    4.26    4.26   1 0.41912-0.84686-0.14446 0.22184 0.90975-0.51115
  -6   1  11  144.06    7.13   1 0.43471-0.86107-0.20559 0.28298 0.89069-0.45077
  -6   1  12   47.44    5.29   1 0.44460-0.86959-0.25838 0.33579 0.87188-0.39063
  -6   1  13    5.36    4.47   1 0.44995-0.87357-0.30348 0.38090 0.85430-0.33173
  -6   0  13   -3.45    4.28   1 0.45718-0.88079-0.39592 0.39609 0.81102-0.28847
  -6   0  12  144.03    7.72   1 0.45436-0.87935-0.34870 0.34885 0.83428-0.35305
  -6   0  11   -0.70    4.18   1 0.44634-0.87270-0.29114 0.29128 0.86046-0.42056
  -6   0  10   20.41    4.46   1 0.43118-0.85891-0.22169 0.22183 0.88839-0.48981
  -6   0   9    0.42    3.75   1 0.40658-0.83569-0.13927 0.13938 0.91591-0.55866
  -6   0   8  581.30   12.10   1 0.37018-0.80066-0.04383 0.04393 0.93971-0.62378
  -6   0   7   -4.71    3.67   1 0.32015-0.75200 0.06281-0.06272 0.95542-0.68082
  -6   0   6   51.45    4.63   1 0.25618-0.68941 0.17644-0.17636 0.95844-0.72516
  -6   0   5    1.21    3.66   1 0.18018-0.61478 0.29081-0.29075 0.94522-0.75327
  -6   0   4  812.12   12.88   1 0.09631-0.53229 0.39895-0.39890 0.91472-0.76410
  -6   0   3    0.32    3.48   1 0.00995-0.44730 0.49509-0.49505 0.86879-0.75949
  -6   0   2  645.76   11.06   1-0.07382-0.36490 0.57600-0.57598 0.81138-0.74341
  -6   0   1   -4.72    3.36   1-0.15136-0.28873 0.64115-0.64114 0.74710-0.72045
  -6   0   0  368.62    8.73   1-0.22074-0.22074 0.69185-0.69185 0.67997-0.69465
  -5   0   0   -3.97    2.68   1-0.18395-0.18395 0.69724-0.69724 0.68655-0.69878
  -5   0   1  503.38    8.84   1-0.09916-0.26736 0.63427-0.63426 0.76321-0.73411
  -5   0   2    0.00    2.77   1-0.00294-0.36221 0.54996-0.54993 0.83480-0.76438
  -5   0   3  125.89    5.02   1 0.10053-0.46430 0.44283-0.44279 0.89394-0.78219
  -5   0   4    0.00    2.79   1 0.20362-0.56602 0.31603-0.31598 0.93300-0.77993
  -5   0   5  174.70    6.09   1 0.29705-0.65808 0.17822-0.17815 0.94749-0.75310
  -5   0   6   -0.15    3.24   1 0.37338-0.73303 0.04120-0.04112 0.93867-0.70295
  -5   0   7  492.97   10.03   1 0.42966-0.78794-0.08455 0.08464 0.91278-0.63573
  -5   0   8   -0.35    3.77   1 0.46729-0.82420-0.19301 0.19312 0.87777-0.55940
  -5   0   9   41.05    4.62   1 0.48999-0.84552-0.28270 0.28281 0.84036-0.48066
  -5   0  10   -4.77    3.57   1 0.50182-0.85598-0.35501 0.35514 0.80489-0.40387
  -5   0  11   28.96    4.94   1 0.50621-0.85899-0.41255 0.41269 0.77361-0.33127
  -5   0  12   -0.45    3.94   1 0.50568-0.85709-0.45806 0.45822 0.74733-0.26366
  -5   0  13   29.07    5.17   1 0.50195-0.85199-0.49398 0.49415 0.72609-0.20109
  -5   0  14   -4.18    4.50   1 0.49617-0.84483-0.52226 0.52245 0.70952-0.14320
  -5   0  15   42.82    5.16   1 0.48908-0.83636-0.54447 0.54467 0.69714-0.08950
  -5   1  15    2.82    4.82   1 0.49386-0.84115-0.44864 0.52609 0.76073-0.15306
  -5   1  14   55.64    6.03   1 0.49838-0.84704-0.42326 0.50070 0.77263-0.20628
  -5   1  13   31.56    4.88   1 0.50107-0.85111-0.39232 0.46974 0.78748-0.26246
  -5   1  12   29.26    4.99   1 0.50125-0.85266-0.35476 0.43217 0.80535-0.32166
  -5   1  11   12.49    3.90   1 0.49798-0.85077-0.30940 0.38680 0.82612-0.38375
  -5   1  10  146.50    6.91   1 0.49005-0.84420-0.25497 0.33235 0.84932-0.44828
  -5   1   9   27.50    4.14   1 0.47588-0.83141-0.19024 0.26761 0.87397-0.51425
  -5   1   8  378.50    9.47   1 0.45366-0.81056-0.11432 0.19168 0.89837-0.57997
  -5   1   7   40.63    4.43   1 0.42147-0.77975-0.02711 0.10445 0.91994-0.64287
  -5   1   6   -1.88    3.21   1 0.37774-0.73739 0.07025 0.00709 0.93531-0.69957
  -5   1   5   41.72    3.93   1 0.32185-0.68288 0.17484-0.09753 0.94075-0.74632
  -5   1   4  667.45   10.55   1 0.25474-0.61713 0.28210-0.20480 0.93299-0.77990
  -5   1   3   85.90    4.39   1 0.17909-0.54286 0.38646-0.30917 0.91033-0.79856
  -5   1   2  172.32    5.75   1 0.09891-0.46406 0.48265-0.40537 0.87317-0.80272
  -5   1   1    3.15    2.84   1 0.01858-0.38510 0.56690-0.48963 0.82392-0.79480
  -5   1   0 1073.06   12.62   1-0.05820-0.30970 0.63748-0.56023 0.76611-0.77831
  -5   2   0    1.54    2.59   1 0.03152-0.39941 0.59030-0.43580 0.80736-0.81954
  -5   2   1  166.62    5.73   1 0.09711-0.46362 0.52117-0.36665 0.85083-0.82169
  -5   2   2   54.36    3.93   1 0.16262-0.52776 0.44399-0.28946 0.88621-0.81574
  -5   2   3  131.80    5.29   1 0.22567-0.58945 0.36072-0.20618 0.91207-0.80028
  -5   2   4    4.50    3.03   1 0.28395-0.64635 0.27408-0.11953 0.92785-0.77473
  -5   2   5  139.94    5.88   1 0.33557-0.69659 0.18715-0.03258 0.93394-0.73950
  -5   2   6   60.88    4.41   1 0.37937-0.73902 0.10286 0.05172 0.93165-0.69588
  -5   2   7  292.03    7.99   1 0.41499-0.77326 0.02360 0.13099 0.92282-0.64573
  -5   2   8   80.65    5.45   1 0.44275-0.79965-0.04900 0.20361 0.90951-0.59109
  -5   2   9  150.15    6.70   1 0.46342-0.81895-0.11414 0.26876 0.89364-0.53389
  -5   2  10   55.05    4.95   1 0.47801-0.83216-0.17162 0.32625 0.87679-0.47572
  -5   2  11   58.49    5.52   1 0.48754-0.84032-0.22170 0.37635 0.86016-0.41776
  -5   2  12   -0.47    3.89   1 0.49298-0.84439-0.26493 0.41959 0.84457-0.36085
  -5   2  13  107.92    7.18   1 0.49516-0.84520-0.30196 0.45664 0.83055-0.30550
  -5   2  14   24.07    5.12   1 0.49478-0.84344-0.33349 0.48818 0.81838-0.25201
  -5   3  14   19.14    4.54   1 0.48785-0.83651-0.25166 0.48360 0.85154-0.28514
  -5   3  13    5.03    3.74   1 0.48665-0.83669-0.22073 0.45265 0.86089-0.33582
  -5   3  12   60.22    5.76   1 0.48301-0.83442-0.18525 0.41716 0.87132-0.38757
  -5   3  11    6.32    4.39   1 0.47644-0.82922-0.14484 0.37674 0.88251-0.44009
  -5   3  10  104.05    6.34   1 0.46637-0.82052-0.09916 0.33104 0.89400-0.49291
  -5   3   9    8.53    3.64   1 0.45219-0.80772-0.04799 0.27986 0.90515-0.54539
  -5   3   8  154.35    7.22   1 0.43328-0.79018 0.00870 0.22316 0.91513-0.59668
  -5   3   7    5.23    3.38   1 0.40907-0.76735 0.07068 0.16117 0.92288-0.64576
  -5   3   6   -1.60    3.27   1 0.37914-0.73879 0.13734 0.09449 0.92723-0.69144
  -5   3   5    4.25    3.54   1 0.34332-0.70434 0.20771 0.02411 0.92694-0.73247
  -5   3   4  117.15    5.42   1 0.30175-0.66415 0.28038-0.04857 0.92084-0.76770
  -5   3   3    8.27    3.14   1 0.25503-0.61880 0.35362-0.12183 0.90804-0.79622
  -5   3   2  192.65    6.43   1 0.20410-0.56925 0.42557-0.19379 0.88804-0.81754
  -5   3   1   97.29    4.95   1 0.15025-0.51677 0.49441-0.26264 0.86082-0.83165
  -5   3   0   22.33    3.12   1 0.09493-0.46282 0.55857-0.32682 0.82688-0.83904
  -5   4   0   15.72    3.52   1 0.14011-0.50801 0.54032-0.23131 0.83408-0.84621
  -5   4   1   44.93    4.45   1 0.18698-0.55350 0.48199-0.17297 0.86189-0.83270
  -5   4   2    6.63    3.32   1 0.23194-0.59708 0.42092-0.11189 0.88430-0.81378
  -5   4   3  225.42    7.46   1 0.27410-0.63788 0.35828-0.04923 0.90120-0.78936
  -5   4   4   12.56    3.75   1 0.31273-0.67513 0.29528 0.01378 0.91277-0.75960
  -5   4   5   65.02    4.66   1 0.34728-0.70831 0.23314 0.07593 0.91943-0.72494
  -5   4   6   14.05    3.82   1 0.37745-0.73710 0.17293 0.13615 0.92184-0.68602
  -5   4   7   51.14    5.37   1 0.40314-0.76142 0.11556 0.19354 0.92075-0.64360
  -5   4   8   64.29    5.24   1 0.42446-0.78137 0.06168 0.24743 0.91697-0.59850
  -5   4   9  178.82    7.68   1 0.44167-0.79720 0.01172 0.29740 0.91129-0.55150
  -5   4  10    9.47    3.92   1 0.45510-0.80926-0.03408 0.34322 0.90441-0.50329
  -5   4  11    6.01    4.38   1 0.46515-0.81793-0.07567 0.38482 0.89694-0.45450
  -5   4  12   12.97    4.94   1 0.47221-0.82362-0.11313 0.42230 0.88937-0.40560
  -5   4  13   81.04    6.34   1 0.47668-0.82671-0.14663 0.45580 0.88208-0.35699
  -5   5  11    8.66    4.00   1 0.45373-0.80651-0.01210 0.39850 0.90564-0.46318
  -5   5  10   71.84    6.13   1 0.44401-0.79816 0.02583 0.36056 0.90992-0.50878
  -5   5   9    0.73    4.10   1 0.43145-0.78698 0.06707 0.31931 0.91350-0.55369
  -5   5   8  142.99    7.51   1 0.41581-0.77272 0.11153 0.27483 0.91594-0.59745
  -5   5   7    1.35    3.58   1 0.39687-0.75515 0.15903 0.22732 0.91673-0.63957
  -5   5   6   31.03    4.57   1 0.37447-0.73412 0.20923 0.17711 0.91534-0.67949
  -5   5   5    0.42    3.34   1 0.34855-0.70958 0.26166 0.12466 0.91120-0.71668
  -5   5   4  157.53    7.24   1 0.31916-0.68156 0.31573 0.07058 0.90378-0.75058
  -5   5   3    0.40    3.80   1 0.28648-0.65025 0.37069 0.01560 0.89262-0.78075
  -5   5   2  544.69   11.92   1 0.25083-0.61598 0.42575-0.03946 0.87737-0.80683
  -5   5   1   28.15    4.12   1 0.21268-0.57920 0.48003-0.09376 0.85783-0.82861
  -5   5   0   80.51    5.22   1 0.17259-0.54048 0.53271-0.14645 0.83396-0.84606
  -5   6   0   -3.11    3.87   1 0.19597-0.56386 0.53330-0.06979 0.82914-0.84122
  -5   6   1   47.96    4.90   1 0.23064-0.59716 0.48576-0.02223 0.85047-0.82123
  -5   6   2    3.58    3.97   1 0.26348-0.62863 0.43727 0.02627 0.86829-0.79772
  -5   6   3  234.93    8.55   1 0.29412-0.65789 0.38846 0.07509 0.88268-0.77079
  -5   6   4   -4.84    3.93   1 0.32226-0.68466 0.33994 0.12363 0.89384-0.74062
  -5   6   5   28.56    4.33   1 0.34770-0.70872 0.29228 0.17130 0.90204-0.70750
  -5   6   6    1.93    3.42   1 0.37031-0.72996 0.24600 0.21759 0.90764-0.67177
  -5   6   7   31.22    5.33   1 0.39006-0.74834 0.20153 0.26207 0.91100-0.63380
  -5   6   8    0.00    4.16   1 0.40700-0.76390 0.15922 0.30440 0.91253-0.59401
  -5   6   9   76.81    6.82   1 0.42122-0.77675 0.11931 0.34432 0.91262-0.55278
  -5   6  10    2.81    4.28   1 0.43286-0.78702 0.08198 0.38166 0.91164-0.51047
  -5   7   7    2.52    4.51   1 0.38257-0.74085 0.24334 0.29751 0.90361-0.62639
  -5   7   6    1.09    3.92   1 0.36500-0.72465 0.28311 0.25773 0.89865-0.66276
  -5   7   5    7.94    4.05   1 0.34505-0.70608 0.32437 0.21646 0.89184-0.69727
  -5   7   4   23.35    4.96   1 0.32276-0.68516 0.36680 0.17401 0.88288-0.72963
  -5   7   3   14.81    4.71   1 0.29820-0.66197 0.41004 0.13076 0.87151-0.75959
  -5   7   2   70.98    5.93   1 0.27151-0.63665 0.45365 0.08714 0.85752-0.78692
  -5   7   1    4.52    4.08   1 0.24289-0.60941 0.49718 0.04360 0.84073-0.81146
  -5   7   0   -1.25    4.31   1 0.21260-0.58050 0.54016 0.00060 0.82105-0.83311
  -4   8   5    1.40    4.05   1 0.40433-0.69177 0.31104 0.30704 0.87316-0.67613
  -4   8   4   16.77    4.57   1 0.38540-0.67422 0.35053 0.26753 0.86603-0.71031
  -4   8   3   25.99    5.43   1 0.36427-0.65447 0.39117 0.22688 0.85692-0.74253
  -4   8   2   55.75    6.32   1 0.34099-0.63256 0.43263 0.18541 0.84561-0.77254
  -4   8   1    9.59    4.52   1 0.31569-0.60863 0.47454 0.14349 0.83187-0.80013
  -4   8   0   39.95    5.54   1 0.28851-0.58283 0.51648 0.10153 0.81554-0.82512
  -4   7   0    2.32    3.89   1 0.27938-0.57370 0.50253 0.03823 0.82717-0.83678
  -4   7   1   92.22    6.52   1 0.31045-0.60339 0.45577 0.08501 0.84420-0.81249
  -4   7   2   14.49    4.26   1 0.33937-0.63094 0.40888 0.13191 0.85808-0.78504
  -4   7   3  171.62    7.99   1 0.36590-0.65610 0.36240 0.17840 0.86900-0.75463
  -4   7   4   12.77    3.87   1 0.38988-0.67870 0.31684 0.22397 0.87722-0.72154
  -4   7   5   12.57    4.25   1 0.41121-0.69865 0.27265 0.26818 0.88308-0.68607
  -4   7   6    4.56    4.11   1 0.42988-0.71595 0.23020 0.31064 0.88693-0.64859
  -4   7   7   63.21    6.35   1 0.44594-0.73064 0.18979 0.35106 0.88911-0.60945
  -4   7   8    2.71    4.01   1 0.45949-0.74281 0.15163 0.38923 0.88998-0.56900
  -4   7   9   46.07    5.56   1 0.47064-0.75259 0.11587 0.42501 0.88988-0.52757
  -4   6  11    8.03    4.00   1 0.49908-0.77828-0.01005 0.47370 0.88261-0.43767
  -4   6  10    6.06    4.46   1 0.49208-0.77266 0.02324 0.44040 0.88612-0.48251
  -4   6   9   10.32    4.08   1 0.48271-0.76466 0.05958 0.40405 0.88933-0.52704
  -4   6   8  260.96    9.51   1 0.47074-0.75406 0.09898 0.36464 0.89190-0.57094
  -4   6   7   38.18    4.90   1 0.45593-0.74063 0.14136 0.32224 0.89343-0.61380
  -4   6   6   73.19    5.72   1 0.43808-0.72416 0.18656 0.27703 0.89350-0.65518
  -4   6   5    8.43    4.19   1 0.41706-0.70451 0.23431 0.22926 0.89161-0.69462
  -4   6   4   28.20    4.48   1 0.39279-0.68161 0.28422 0.17935 0.88727-0.73161
  -4   6   3   19.99    4.20   1 0.36528-0.65547 0.33576 0.12779 0.88001-0.76567
  -4   6   2  180.18    7.66   1 0.33466-0.62623 0.38832 0.07521 0.86938-0.79637
  -4   6   1   -1.21    3.28   1 0.30120-0.59414 0.44120 0.02233 0.85504-0.82335
  -4   6   0   95.62    5.87   1 0.26525-0.55957 0.49362-0.03011 0.83675-0.84639
  -4   5   0   35.30    4.08   1 0.24444-0.53876 0.49151-0.10525 0.84368-0.85334
  -4   5   1  145.55    6.31   1 0.28663-0.57957 0.43239-0.04611 0.86411-0.83245
  -4   5   2   15.12    3.51   1 0.32597-0.61754 0.37222 0.01406 0.87949-0.80650
  -4   5   3  126.17    6.05   1 0.36187-0.65207 0.31211 0.07419 0.89007-0.77576
  -4   5   4    2.57    3.52   1 0.39392-0.68274 0.25307 0.13324 0.89630-0.74066
  -4   5   5   38.10    4.42   1 0.42191-0.70936 0.19604 0.19028 0.89879-0.70182
  -4   5   6   10.23    3.50   1 0.44580-0.73188 0.14174 0.24460 0.89821-0.65992
  -4   5   7  126.15    6.68   1 0.46572-0.75042 0.09071 0.29564 0.89529-0.61568
  -4   5   8    2.58    4.15   1 0.48191-0.76523 0.04331 0.34305 0.89070-0.56976
  -4   5   9  244.47    8.89   1 0.49465-0.77660-0.00029 0.38666 0.88505-0.52279
  -4   5  10    2.62    3.87   1 0.50431-0.78489-0.04003 0.42642 0.87887-0.47528
  -4   5  11   45.10    5.41   1 0.51123-0.79043-0.07600 0.46240 0.87258-0.42766
  -4   5  12   -3.19    4.28   1 0.51574-0.79357-0.10832 0.49474 0.86651-0.38027
  -4   4  14   65.01    6.89   1 0.52771-0.80280-0.23785 0.54704 0.83246-0.26359
  -4   4  13    1.31    4.25   1 0.52811-0.80457-0.21157 0.52075 0.83943-0.31189
  -4   4  12   99.93    6.60   1 0.52660-0.80443-0.18149 0.49065 0.84750-0.36129
  -4   4  11   12.26    4.12   1 0.52282-0.80202-0.14725 0.45640 0.85650-0.41161
  -4   4  10   20.68    4.33   1 0.51633-0.79691-0.10852 0.41765 0.86614-0.46258
  -4   4   9   17.02    3.72   1 0.50666-0.78861-0.06501 0.37414 0.87604-0.51380
  -4   4   8  524.46   11.50   1 0.49327-0.77660-0.01654 0.32566 0.88563-0.56471
  -4   4   7   11.55    3.44   1 0.47564-0.76034 0.03692 0.27217 0.89420-0.61461
  -4   4   6  121.32    5.84   1 0.45327-0.73934 0.09521 0.21387 0.90088-0.66262
  -4   4   5   67.80    4.50   1 0.42577-0.71322 0.15787 0.15120 0.90466-0.70772
  -4   4   4   92.31    5.07   1 0.39293-0.68175 0.22410 0.08496 0.90448-0.74887
  -4   4   3    9.63    3.21   1 0.35482-0.64501 0.29279 0.01625 0.89930-0.78501
  -4   4   2  228.54    6.73   1 0.31181-0.60338 0.36253-0.05350 0.88826-0.81529
  -4   4   1   65.15    4.17   1 0.26462-0.55756 0.43172-0.12270 0.87077-0.83914
  -4   4   0  253.30    7.02   1 0.21426-0.50858 0.49874-0.18973 0.84667-0.85635
  -4   3   0   10.90    2.79   1 0.17024-0.46455 0.51895-0.28719 0.84304-0.85275
  -4   3   1  650.99   10.01   1 0.23148-0.52442 0.44291-0.21114 0.87352-0.84191
  -4   3   2   65.31    4.00   1 0.28952-0.58109 0.36247-0.13069 0.89513-0.82219
  -4   3   3  268.87    6.76   1 0.34253-0.63273 0.28012-0.04833 0.90775-0.79349
  -4   3   4  180.88    5.80   1 0.38915-0.67797 0.19846 0.03334 0.91204-0.75645
  -4   3   5   56.25    4.05   1 0.42863-0.71607 0.11985 0.11197 0.90929-0.71237
  -4   3   6    6.23    2.90   1 0.46083-0.74690 0.04613 0.18571 0.90113-0.66289
  -4   3   7   31.57    3.84   1 0.48612-0.77082-0.02150 0.25334 0.88930-0.60973
  -4   3   8   18.13    3.82   1 0.50520-0.78852-0.08242 0.31428 0.87535-0.55446
  -4   3   9  149.21    6.55   1 0.51890-0.80085-0.13653 0.36840 0.86060-0.49839
  -4   3  10   12.05    3.82   1 0.52809-0.80867-0.18406 0.41595 0.84604-0.44250
  -4   3  11   13.55    3.78   1 0.53359-0.81280-0.22546 0.45736 0.83235-0.38749
  -4   3  12   11.50    4.27   1 0.53610-0.81393-0.26126 0.49317 0.82000-0.33381
  -4   3  13   11.32    4.85   1 0.53620-0.81266-0.29205 0.52397 0.80925-0.28174
  -4   3  14    0.26    4.38   1 0.53438-0.80946-0.31837 0.55031 0.80022-0.23138
  -4   2  15   -4.60    4.25   1 0.53250-0.80621-0.42629 0.58099 0.74841-0.13827
  -4   2  14   42.86    5.25   1 0.53759-0.81267-0.40530 0.55999 0.75674-0.18793
  -4   2  13    9.86    4.56   1 0.54133-0.81779-0.37992 0.53460 0.76754-0.24005
  -4   2  12   10.70    3.98   1 0.54328-0.82111-0.34941 0.50407 0.78092-0.29475
  -4   2  11   -5.07    3.61   1 0.54284-0.82204-0.31289 0.46753 0.79689-0.35205
  -4   2  10   11.32    3.42   1 0.53922-0.81980-0.26938 0.42401 0.81532-0.41180
  -4   2   9   48.21    4.50   1 0.53139-0.81334-0.21786 0.37248 0.83578-0.47359
  -4   2   8   60.16    4.92   1 0.51809-0.80141-0.15736 0.31197 0.85744-0.53657
  -4   2   7    4.86    3.03   1 0.49783-0.78252-0.08715 0.24175 0.87893-0.59939
  -4   2   6   17.03    3.16   1 0.46906-0.75513-0.00708 0.16167 0.89824-0.66002
  -4   2   5    0.27    2.90   1 0.43046-0.71790 0.08209 0.07248 0.91271-0.71582
  -4   2   4  157.41    5.24   1 0.38129-0.67011 0.17834-0.02378 0.91932-0.76375
  -4   2   3  170.33    5.35   1 0.32191-0.61210 0.27831-0.12377 0.91523-0.80099
  -4   2   2    7.45    2.49   1 0.25399-0.54556 0.37766-0.22313 0.89850-0.82558
  -4   2   1   32.11    2.98   1 0.18043-0.47338 0.47186-0.31734 0.86868-0.83709
  -4   2   0  710.85    9.72   1 0.10476-0.39907 0.55712-0.40262 0.82700-0.83674
  -4   1   0   37.90    3.17   1 0.00504-0.29935 0.61847-0.54121 0.78572-0.79548
  -4   1   1  481.79    7.75   1 0.09853-0.39147 0.52747-0.45021 0.84682-0.81525
  -4   1   2  121.50    4.53   1 0.19451-0.48607 0.41829-0.34101 0.89335-0.82046
  -4   1   3  908.65   10.70   1 0.28609-0.57629 0.29582-0.21853 0.92049-0.80628
  -4   1   4   11.78    3.05   1 0.36648-0.65530 0.16829-0.09098 0.92681-0.77127
  -4   1   5  183.10    5.60   1 0.43117-0.71861 0.04478 0.03253 0.91501-0.71814
  -4   1   6   31.42    3.23   1 0.47905-0.76512-0.06756 0.14489 0.89060-0.65241
  -4   1   7  140.03    5.73   1 0.51176-0.79646-0.16496 0.24230 0.85964-0.58012
  -4   1   8    4.19    3.27   1 0.53224-0.81556-0.24666 0.32402 0.82703-0.50619
  -4   1   9  294.42    8.10   1 0.54359-0.82554-0.31382 0.39118 0.79602-0.43385
  -4   1  10   48.19    4.27   1 0.54846-0.82904-0.36837 0.44576 0.76836-0.36487
  -4   1  11  230.02    7.62   1 0.54884-0.82804-0.41244 0.48984 0.74481-0.29999
  -4   1  12    2.53    3.77   1 0.54617-0.82400-0.44793 0.52534 0.72547-0.23933
  -4   1  13  116.43    6.65   1 0.54144-0.81790-0.47645 0.55388 0.71016-0.18270
  -4   1  14    2.70    4.07   1 0.53532-0.81041-0.49930 0.57674 0.69853-0.12974
  -4   1  15   33.77    5.38   1 0.52826-0.80197-0.51751 0.59495 0.69017-0.08006
  -4   0  16  127.98    8.09   1 0.50633-0.77867-0.62381 0.62402 0.61170 0.03972
  -4   0  15   -0.78    4.27   1 0.51534-0.78905-0.61376 0.61395 0.61471-0.00462
  -4   0  14  538.62   13.07   1 0.52423-0.79931-0.60018 0.60036 0.62103-0.05227
  -4   0  13    0.00    3.83   1 0.53282-0.80927-0.58217 0.58233 0.63135-0.10391
  -4   0  12   96.57    6.12   1 0.54080-0.81863-0.55846 0.55862 0.64647-0.16035
  -4   0  11   -2.51    3.65   1 0.54762-0.82682-0.52731 0.52745 0.66734-0.22255
  -4   0  10  819.33   13.23   1 0.55228-0.83285-0.48628 0.48641 0.69497-0.29151
  -4   0   9   -2.15    3.50   1 0.55303-0.83498-0.43202 0.43214 0.73026-0.36811
  -4   0   8  619.79   10.57   1 0.54693-0.83026-0.36009 0.36020 0.77343-0.45261
  -4   0   7   -1.97    3.15   1 0.52923-0.81393-0.26523 0.26532 0.82302-0.54353
  -4   0   6  868.59   11.31   1 0.49304-0.77911-0.14264 0.14272 0.87410-0.63594
  -4   0   5   -2.41    3.03   1 0.43052-0.71796 0.00845-0.00839 0.91636-0.71952
  -4   0   4 1452.36   13.47   1 0.33702-0.62584 0.17965-0.17960 0.93494-0.77943
  -4   0   3    0.97    2.49   1 0.21728-0.50747 0.35172-0.35168 0.91737-0.80318
  -4   0   2   25.70    3.22   1 0.08628-0.37785 0.50251-0.50249 0.86280-0.78994
  -4   0   1    1.51    2.51   1-0.03878-0.25416 0.61921-0.61920 0.78274-0.75120
  -4   0   0 1402.11   12.53   1-0.14716-0.14716 0.70163-0.70163 0.69213-0.70191
  -3   0   0   -0.67    2.36   1-0.11037-0.11037 0.70502-0.70502 0.69672-0.70406
  -3   0   1  101.99    3.64   1 0.03869-0.25806 0.58722-0.58720 0.80953-0.77554
  -3   0   2   -4.06    2.35   1 0.21201-0.43000 0.40744-0.40741 0.89497-0.81965
  -3   0   3    7.26    2.62   1 0.37612-0.59273 0.18076-0.18072 0.92083-0.80419
  -3   0   4   -0.54    2.55   1 0.49499-0.71023-0.04514 0.04519 0.88368-0.72572
  -3   0   5  199.27    5.23   1 0.56115-0.77502-0.22965 0.22971 0.81336-0.61407
  -3   0   6   -3.98    2.68   1 0.58980-0.80229-0.36400 0.36408 0.73995-0.49934
  -3   0   7  485.52    8.32   1 0.59766-0.80878-0.45777 0.45786 0.67757-0.39563
  -3   0   8   -3.52    2.70   1 0.59536-0.80511-0.52306 0.52316 0.62917-0.30590
  -3   0   9  309.78    7.54   1 0.58846-0.79683-0.56910 0.56922 0.59338-0.22879
  -3   0  10   -6.04    3.16   1 0.57964-0.78664-0.60210 0.60223 0.56785-0.16194
  -3   0  11    3.93    3.73   1 0.57018-0.77580-0.62604 0.62618 0.55041-0.10318
  -3   0  12    0.77    3.59   1 0.56063-0.76488-0.64351 0.64367 0.53929-0.05073
  -3   0  13   93.00    6.23   1 0.55124-0.75412-0.65621 0.65638 0.53312-0.00323
  -3   0  14   -5.05    3.87   1 0.54208-0.74359-0.66530 0.66548 0.53087 0.04034
  -3   0  15   72.11    6.43   1 0.53316-0.73329-0.67156 0.67176 0.53176 0.08078
  -3   0  16   -7.79    4.22   1 0.52444-0.72320-0.67555 0.67576 0.53519 0.11867
  -3   1  16  102.29    7.23   1 0.54609-0.74484-0.58680 0.66426 0.61551 0.03838
  -3   1  15   -3.26    4.20   1 0.55459-0.75472-0.57826 0.65571 0.61629-0.00373
  -3   1  14  143.36    7.03   1 0.56293-0.76443-0.56685 0.64429 0.61969-0.04846
  -3   1  13   -0.43    3.81   1 0.57099-0.77387-0.55195 0.62937 0.62618-0.09627
  -3   1  12   22.28    4.52   1 0.57860-0.78285-0.53273 0.61014 0.63632-0.14773
  -3   1  11   42.00    4.49   1 0.58542-0.79104-0.50806 0.58546 0.65074-0.20348
  -3   1  10  446.40    9.67   1 0.59089-0.79788-0.47645 0.55383 0.67017-0.26423
  -3   1   9   -4.70    3.18   1 0.59409-0.80246-0.43588 0.51325 0.69530-0.33069
  -3   1   8  342.53    7.65   1 0.59354-0.80328-0.38371 0.46107 0.72666-0.40337
  -3   1   7    1.89    2.33   1 0.58686-0.79798-0.31661 0.39395 0.76422-0.48226
  -3   1   6   67.94    3.80   1 0.57046-0.78295-0.23076 0.30809 0.80669-0.56606
  -3   1   5   34.11    3.28   1 0.53940-0.75326-0.12278 0.20010 0.85048-0.65117
  -3   1   4  393.93    6.68   1 0.48800-0.70324 0.00829 0.06901 0.88855-0.73056
  -3   1   3   24.85    2.64   1 0.41212-0.62873 0.15797-0.08068 0.91058-0.79392
  -3   1   2 1507.92   11.63   1 0.31276-0.53075 0.31445-0.23717 0.90627-0.83093
  -3   1   1   -1.18    2.31   1 0.19817-0.41753 0.46141-0.38415 0.87102-0.83701
  -3   1   0  377.05    6.04   1 0.08096-0.30170 0.58532-0.50806 0.80918-0.81650
  -3   2   0  173.10    4.68   1 0.19026-0.41099 0.50675-0.35224 0.84686-0.85415
  -3   2   1 2003.07   14.21   1 0.27764-0.49700 0.39905-0.24454 0.88275-0.84872
  -3   2   2    6.13    2.60   1 0.35839-0.57638 0.28312-0.12859 0.90112-0.82575
  -3   2   3  815.33    9.59   1 0.42779-0.64441 0.16599-0.01145 0.90229-0.78560
  -3   2   4  263.66    6.06   1 0.48326-0.69850 0.05446 0.10010 0.88938-0.73137
  -3   2   5  306.77    6.63   1 0.52464-0.73851-0.04660 0.20117 0.86700-0.66767
  -3   2   6   -2.44    2.72   1 0.55349-0.76598-0.13476 0.28934 0.83978-0.59912
  -3   2   7 1156.75   13.57   1 0.57217-0.78329-0.20965 0.36425 0.81140-0.52942
  -3   2   8    3.50    2.98   1 0.58308-0.79282-0.27221 0.42681 0.78433-0.46102
  -3   2   9  430.84    9.43   1 0.58829-0.79666-0.32393 0.47855 0.75998-0.39534
  -3   2  10  197.72    7.16   1 0.58942-0.79641-0.36645 0.52109 0.73901-0.33305
  -3   2  11   62.64    4.85   1 0.58766-0.79328-0.40130 0.55594 0.72160-0.27432
  -3   2  12    5.94    3.81   1 0.58387-0.78812-0.42978 0.58444 0.70765-0.21904
  -3   2  13  163.47    7.35   1 0.57865-0.78153-0.45299 0.60767 0.69692-0.16699
  -3   2  14   21.08    4.55   1 0.57242-0.77392-0.47182 0.62651 0.68912-0.11786
  -3   2  15  158.03    8.47   1 0.56546-0.76559-0.48698 0.64167 0.68394-0.07136
  -3   2  16   -1.16    4.42   1 0.55796-0.75672-0.49903 0.65374 0.68109-0.02718
  -3   3  15   -0.83    4.18   1 0.56886-0.76900-0.39954 0.63149 0.73725-0.12464
  -3   3  14   55.33    5.61   1 0.57428-0.77579-0.38197 0.61391 0.74265-0.17137
  -3   3  13    9.18    4.44   1 0.57866-0.78154-0.36085 0.59278 0.75011-0.22015
  -3   3  12   66.23    5.33   1 0.58169-0.78595-0.33564 0.56755 0.75975-0.27112
  -3   3  11   27.51    4.60   1 0.58299-0.78862-0.30570 0.53760 0.77164-0.32433
  -3   3  10   63.80    5.27   1 0.58203-0.78903-0.27029 0.50218 0.78577-0.37978
  -3   3   9    0.00    3.22   1 0.57813-0.78650-0.22862 0.46049 0.80198-0.43732
  -3   3   8  195.45    6.76   1 0.57042-0.78017-0.17984 0.41170 0.81989-0.49655
  -3   3   7   41.11    3.77   1 0.55786-0.76898-0.12317 0.35502 0.83879-0.55678
  -3   3   6   17.56    3.00   1 0.53926-0.75175-0.05803 0.28986 0.85758-0.61690
  -3   3   5  124.93    4.95   1 0.51333-0.72720 0.01575 0.21607 0.87464-0.67528
  -3   3   4  455.94    8.36   1 0.47895-0.69419 0.09767 0.13414 0.88786-0.72983
  -3   3   3    3.38    2.71   1 0.43539-0.65200 0.18629 0.04550 0.89480-0.77809
  -3   3   2  322.97    6.85   1 0.38267-0.60066 0.27914-0.04736 0.89303-0.81764
  -3   3   1   15.70    2.70   1 0.32180-0.54116 0.37286-0.14109 0.88063-0.84657
  -3   3   0  457.39    7.92   1 0.25480-0.47554 0.46368-0.23193 0.85672-0.86398
  -3   4   0    0.96    2.63   1 0.29499-0.51572 0.44406-0.13506 0.85552-0.86276
  -3   4   1  149.95    5.21   1 0.34824-0.56760 0.36705-0.05803 0.87377-0.83969
  -3   4   2   40.03    3.55   1 0.39646-0.61445 0.28920 0.01984 0.88410-0.80869
  -3   4   3    8.01    2.53   1 0.43867-0.65528 0.21268 0.09636 0.88728-0.77055
  -3   4   4    3.27    2.87   1 0.47440-0.68964 0.13939 0.16967 0.88454-0.72648
  -3   4   5   52.13    4.05   1 0.50366-0.71753 0.07075 0.23832 0.87729-0.67790
  -3   4   6  145.78    6.14   1 0.52683-0.73932 0.00768 0.30141 0.86698-0.62627
  -3   4   7  169.72    6.76   1 0.54452-0.75564-0.04939 0.35848 0.85492-0.57288
  -3   4   8   25.38    4.42   1 0.55744-0.76719-0.10037 0.40948 0.84217-0.51881
  -3   4   9   28.46    4.39   1 0.56632-0.77470-0.14548 0.45460 0.82957-0.46489
  -3   4  10    4.44    3.52   1 0.57185-0.77885-0.18508 0.49422 0.81771-0.41170
  -3   4  11   16.03    4.10   1 0.57463-0.78025-0.21962 0.52877 0.80699-0.35966
  -3   4  12   77.75    5.82   1 0.57515-0.77940-0.24959 0.55875 0.79765-0.30899
  -3   4  13   44.93    5.21   1 0.57385-0.77673-0.27545 0.58463 0.78981-0.25983
  -3   4  14    2.76    4.57   1 0.57106-0.77256-0.29764 0.60683 0.78352-0.21221
  -3   5  13    1.12    5.19   1 0.56592-0.76879-0.19609 0.58252 0.81911-0.28910
  -3   5  12  195.56    8.83   1 0.56594-0.77019-0.17043 0.55684 0.82495-0.33627
  -3   5  11    5.70    3.97   1 0.56417-0.76979-0.14125 0.52765 0.83175-0.38439
  -3   5  10   34.99    4.78   1 0.56027-0.76727-0.10826 0.49465 0.83934-0.43330
  -3   5   9    5.28    3.66   1 0.55388-0.76225-0.07118 0.45756 0.84748-0.48277
  -3   5   8  216.97    8.31   1 0.54458-0.75432-0.02977 0.41614 0.85581-0.53243
  -3   5   7   83.48    5.81   1 0.53191-0.74303 0.01613 0.37022 0.86387-0.58181
  -3   5   6   89.91    5.44   1 0.51542-0.72791 0.06656 0.31978 0.87103-0.63030
  -3   5   5   33.03    4.27   1 0.49467-0.70854 0.12139 0.26493 0.87656-0.67716
  -3   5   4  298.80    8.31   1 0.46932-0.68456 0.18026 0.20606 0.87961-0.72153
  -3   5   3   96.40    5.22   1 0.43915-0.65576 0.24253 0.14377 0.87925-0.76249
  -3   5   2  181.96    6.37   1 0.40414-0.62213 0.30732 0.07897 0.87458-0.79914
  -3   5   1   -1.96    3.09   1 0.36456-0.58392 0.37345 0.01282 0.86478-0.83067
  -3   5   0  210.06    6.98   1 0.32091-0.54164 0.43959-0.05333 0.84926-0.85647
  -3   6   0    8.47    3.63   1 0.33777-0.55850 0.44517 0.01834 0.84021-0.84740
  -3   6   1  195.83    7.54   1 0.37443-0.59379 0.38765 0.07587 0.85444-0.82031
  -3   6   2    9.55    3.51   1 0.40779-0.62578 0.33047 0.13306 0.86436-0.78890
  -3   6   3  101.60    5.99   1 0.43754-0.65416 0.27453 0.18902 0.87042-0.75364
  -3   6   4   -5.47    3.77   1 0.46355-0.67879 0.22058 0.24298 0.87318-0.71507
  -3   6   5  188.71    7.74   1 0.48581-0.69968 0.16924 0.29433 0.87325-0.67382
  -3   6   6   -4.33    3.89   1 0.50446-0.71695 0.12096 0.34263 0.87126-0.63050
  -3   6   7  166.80    7.54   1 0.51971-0.73083 0.07601 0.38759 0.86779-0.58570
  -3   6   8   27.56    4.41   1 0.53182-0.74157 0.03455 0.42906 0.86337-0.53996
  -3   6   9  101.99    6.94   1 0.54111-0.74948-0.00339 0.46701 0.85847-0.49373
  -3   6  10    7.01    4.47   1 0.54788-0.75487-0.03786 0.50150 0.85344-0.44738
  -3   6  11   33.64    5.59   1 0.55241-0.75804-0.06899 0.53265 0.84859-0.40121
  -3   6  12    4.04    4.08   1 0.55499-0.75924-0.09694 0.56061 0.84415-0.35544
  -3   7  10    9.57    4.57   1 0.53488-0.74188 0.02761 0.51329 0.86180-0.45572
  -3   7   9   10.27    4.76   1 0.52805-0.73642 0.05956 0.48132 0.86422-0.49947
  -3   7   8   53.31    6.20   1 0.51903-0.72877 0.09432 0.44655 0.86635-0.54292
  -3   7   7    6.41    3.98   1 0.50760-0.71872 0.13190 0.40895 0.86788-0.58577
  -3   7   6   37.47    5.06   1 0.49356-0.70605 0.17224 0.36860 0.86848-0.62769
  -3   7   5   45.06    5.35   1 0.47673-0.69060 0.21520 0.32562 0.86774-0.66829
  -3   7   4   30.80    4.64   1 0.45698-0.67222 0.26055 0.28026 0.86526-0.70713
  -3   7   3    3.46    3.68   1 0.43423-0.65085 0.30795 0.23285 0.86059-0.74378
  -3   7   2  100.28    6.33   1 0.40848-0.62647 0.35697 0.18382 0.85330-0.77781
  -3   7   1    9.25    3.94   1 0.37981-0.59917 0.40708 0.13369 0.84297-0.80882
  -3   7   0   84.75    6.06   1 0.34843-0.56916 0.45766 0.08310 0.82929-0.83645
  -3   8   0    6.80    4.27   1 0.35455-0.57529 0.47506 0.14295 0.81685-0.82399
  -3   8   1   32.72    5.47   1 0.38182-0.60118 0.43018 0.18785 0.83040-0.79621
  -3   8   2    5.53    4.44   1 0.40682-0.62481 0.38580 0.23224 0.84123-0.76572
  -3   8   3   26.64    4.55   1 0.42941-0.64602 0.34236 0.27569 0.84962-0.73279
  -3   8   4    7.58    4.07   1 0.44953-0.66477 0.30027 0.31780 0.85586-0.69770
  -3   8   5   16.04    4.77   1 0.46719-0.68106 0.25983 0.35825 0.86026-0.66078
  -3   8   6    0.28    4.30   1 0.48242-0.69492 0.22130 0.39679 0.86316-0.62235
  -3   8   7   22.47    4.95   1 0.49533-0.70645 0.18488 0.43322 0.86486-0.58273
  -2   9   0    8.42    4.48   1 0.42145-0.56861 0.45241 0.24286 0.79966-0.80433
  -2   9   1   32.57    5.41   1 0.44499-0.59078 0.41016 0.28512 0.81056-0.77391
  -2   9   2    2.93    4.45   1 0.46628-0.61069 0.36887 0.32643 0.81924-0.74126
  -2   8   8  103.18    7.76   1 0.56164-0.69781 0.09686 0.52126 0.83994-0.51404
  -2   8   7    0.84    4.55   1 0.55294-0.69048 0.13006 0.48805 0.84097-0.55639
  -2   8   6   70.50    6.83   1 0.54202-0.68094 0.16585 0.45224 0.84145-0.59820
  -2   8   5    3.99    3.99   1 0.52870-0.66899 0.20419 0.41389 0.84107-0.63914
  -2   8   4   91.62    6.34   1 0.51282-0.65448 0.24495 0.37312 0.83948-0.67888
  -2   8   3   -3.58    3.89   1 0.49425-0.63728 0.28794 0.33011 0.83632-0.71704
  -2   8   2   73.01    6.29   1 0.47291-0.61732 0.33287 0.28517 0.83119-0.75323
  -2   8   1    2.00    4.05   1 0.44879-0.59458 0.37938 0.23865 0.82370-0.78707
  -2   8   0  125.50    7.51   1 0.42195-0.56911 0.42700 0.19101 0.81348-0.81818
  -2   7   0   16.47    4.05   1 0.41956-0.56672 0.40458 0.13618 0.82620-0.83092
  -2   7   1  229.57    8.61   1 0.45057-0.59636 0.35037 0.19041 0.83575-0.79914
  -2   7   2    4.76    3.65   1 0.47822-0.62263 0.29747 0.24332 0.84186-0.76393
  -2   7   3  106.24    6.51   1 0.50242-0.64546 0.24652 0.29428 0.84505-0.72580
  -2   7   4   11.88    3.95   1 0.52320-0.66486 0.19804 0.34278 0.84588-0.68530
  -2   7   5  305.32    9.87   1 0.54069-0.68098 0.15239 0.38844 0.84487-0.64296
  -2   7   6   -1.43    3.77   1 0.55508-0.69399 0.10981 0.43103 0.84255-0.59932
  -2   7   7   58.89    5.79   1 0.56661-0.70415 0.07043 0.47042 0.83937-0.55482
  -2   7   8    2.05    4.23   1 0.57555-0.71172 0.03427 0.50660 0.83574-0.50986
  -2   7   9  204.51    9.46   1 0.58217-0.71696 0.00127 0.53961 0.83197-0.46477
  -2   7  10   -2.80    4.25   1 0.58671-0.72013-0.02865 0.56955 0.82834-0.41981
  -2   6  12   23.15    4.82   1 0.60168-0.73235-0.15322 0.61689 0.80342-0.31227
  -2   6  11   -0.79    3.90   1 0.60138-0.73342-0.12825 0.59190 0.80812-0.35829
  -2   6  10   24.71    5.02   1 0.59937-0.73280-0.10002 0.56367 0.81365-0.40514
  -2   6   9    0.24    3.68   1 0.59539-0.73019-0.06831 0.53193 0.81985-0.45267
  -2   6   8  107.38    6.13   1 0.58910-0.72527-0.03285 0.49647 0.82652-0.50066
  -2   6   7    6.87    3.66   1 0.58014-0.71768 0.00653 0.45707 0.83333-0.54880
  -2   6   6   31.45    4.20   1 0.56813-0.70704 0.04999 0.41360 0.83987-0.59666
  -2   6   5   -3.76    3.90   1 0.55266-0.69295 0.09755 0.36603 0.84562-0.64374
  -2   6   4   29.85    4.29   1 0.53336-0.67502 0.14911 0.31445 0.84996-0.68940
  -2   6   3    1.31    2.86   1 0.50992-0.65296 0.20440 0.25915 0.85214-0.73291
  -2   6   2   28.16    4.04   1 0.48212-0.62653 0.26289 0.20064 0.85138-0.77347
  -2   6   1   89.18    5.17   1 0.44992-0.59570 0.32387 0.13965 0.84687-0.81029
  -2   6   0  254.99    8.31   1 0.41346-0.56062 0.38638 0.07713 0.83788-0.84263
  -2   5   0   -0.90    2.93   1 0.40223-0.54939 0.37440 0.01185 0.84851-0.85328
  -2   5   1   30.49    3.73   1 0.44612-0.59190 0.30111 0.08516 0.85726-0.82070
  -2   5   2    1.83    2.85   1 0.48444-0.62885 0.22955 0.15673 0.85988-0.78200
  -2   5   3   11.72    3.12   1 0.51691-0.65995 0.16124 0.22506 0.85748-0.73828
  -2   5   4   47.36    4.23   1 0.54363-0.68529 0.09729 0.28903 0.85131-0.69078
  -2   5   5   -0.67    2.93   1 0.56496-0.70525 0.03840 0.34793 0.84256-0.64071
  -2   5   6   -0.70    3.04   1 0.58143-0.72035-0.01510 0.40143 0.83233-0.58915
  -2   5   7   -0.93    3.51   1 0.59366-0.73120-0.06316 0.44951 0.82151-0.53700
  -2   5   8   -1.78    3.67   1 0.60225-0.73842-0.10596 0.49232 0.81079-0.48496
  -2   5   9   20.56    3.93   1 0.60779-0.74258-0.14380 0.53017 0.80070-0.43354
  -2   5  10   -1.56    3.40   1 0.61079-0.74421-0.17706 0.56345 0.79157-0.38309
  -2   5  11    6.65    3.93   1 0.61168-0.74373-0.20614 0.59255 0.78362-0.33382
  -2   5  12   12.15    4.60   1 0.61084-0.74151-0.23145 0.61786 0.77698-0.28585
  -2   5  13   12.68    4.27   1 0.60856-0.73786-0.25335 0.63978 0.77171-0.23925
  -2   5  14    2.59    4.48   1 0.60510-0.73302-0.27219 0.65863 0.76779-0.19401
  -2   4  15   20.58    4.59   1 0.60305-0.72960-0.36903 0.67823 0.72675-0.11167
  -2   4  14   87.49    6.87   1 0.60866-0.73659-0.35419 0.66338 0.72971-0.15596
  -2   4  13   16.91    4.77   1 0.61343-0.74273-0.33644 0.64561 0.73439-0.20196
  -2   4  12   26.40    4.47   1 0.61716-0.74783-0.31534 0.62451 0.74090-0.24980
  -2   4  11    2.37    3.42   1 0.61956-0.75160-0.29044 0.59959 0.74934-0.29956
  -2   4  10   79.23    5.72   1 0.62028-0.75370-0.26118 0.57032 0.75974-0.35129
  -2   4   9    7.47    4.16   1 0.61887-0.75367-0.22695 0.53608 0.77207-0.40494
  -2   4   8  338.69    8.89   1 0.61474-0.75091-0.18708 0.49620 0.78617-0.46036
  -2   4   7    4.22    3.18   1 0.60717-0.74471-0.14089 0.44999 0.80169-0.51721
  -2   4   6  132.20    5.50   1 0.59527-0.73419-0.08774 0.39683 0.81804-0.57488
  -2   4   5   11.41    2.95   1 0.57807-0.71836-0.02715 0.33623 0.83429-0.63246
  -2   4   4  152.43    5.35   1 0.55452-0.69619 0.04103 0.26803 0.84914-0.68864
  -2   4   3   22.95    3.00   1 0.52367-0.66670 0.11648 0.19257 0.86090-0.74172
  -2   4   2  176.42    5.58   1 0.48482-0.62923 0.19815 0.11089 0.86758-0.78972
  -2   4   1   80.22    4.09   1 0.43783-0.58361 0.28420 0.02482 0.86713-0.83060
  -2   4   0 1211.49   12.90   1 0.38325-0.53041 0.37206-0.06305 0.85778-0.86258
  -2   3   0  396.43    6.78   1 0.35125-0.49841 0.38563-0.15387 0.86450-0.86932
  -2   3   1 1396.91   12.15   1 0.42229-0.56807 0.27724-0.04547 0.87667-0.84016
  -2   3   2   53.03    3.35   1 0.48255-0.62696 0.17004 0.06174 0.87482-0.79699
  -2   3   3 2296.85   16.32   1 0.53065-0.67369 0.06903 0.16277 0.86197-0.74281
  -2   3   4   62.02    3.73   1 0.56687-0.70854-0.02242 0.25422 0.84188-0.68140
  -2   3   5  536.51    8.75   1 0.59263-0.73292-0.10270 0.33452 0.81813-0.61632
  -2   3   6   -0.65    2.58   1 0.60981-0.74873-0.17167 0.40351 0.79352-0.55039
  -2   3   7 1004.71   12.80   1 0.62031-0.75786-0.23008 0.46193 0.76998-0.48552
  -2   3   8   -0.92    3.00   1 0.62578-0.76194-0.27911 0.51097 0.74867-0.42289
  -2   3   9  525.94   10.14   1 0.62752-0.76231-0.32002 0.55189 0.73016-0.36305
  -2   3  10    4.92    3.99   1 0.62654-0.75996-0.35406 0.58594 0.71466-0.30623
  -2   3  11  282.04    8.73   1 0.62359-0.75563-0.38229 0.61419 0.70214-0.25238
  -2   3  12   33.66    4.70   1 0.61919-0.74987-0.40564 0.63755 0.69244-0.20135
  -2   3  13  269.63    9.37   1 0.61374-0.74304-0.42487 0.65679 0.68534-0.15293
  -2   3  14   54.40    5.48   1 0.60751-0.73543-0.44060 0.67253 0.68061-0.10688
  -2   3  15   51.69    5.74   1 0.60067-0.72723-0.45334 0.68529 0.67800-0.06294
  -2   3  16   -5.16    4.87   1 0.59337-0.71855-0.46351 0.69547 0.67730-0.02092
  -2   2  16   76.56    6.86   1 0.58369-0.70887-0.54794 0.70265 0.61813 0.03823
  -2   2  15    6.11    4.09   1 0.59178-0.71833-0.54067 0.69537 0.61706-0.00203
  -2   2  14  162.76    8.18   1 0.59968-0.72760-0.53101 0.68569 0.61812-0.04441
  -2   2  13    1.09    4.11   1 0.60732-0.73662-0.51850 0.67318 0.62162-0.08924
  -2   2  12  114.90    6.14   1 0.61457-0.74525-0.50259 0.65725 0.62797-0.13691
  -2   2  11    4.75    3.57   1 0.62123-0.75328-0.48250 0.63715 0.63762-0.18789
  -2   2  10   77.80    4.92   1 0.62696-0.76038-0.45726 0.61190 0.65108-0.24268
  -2   2   9   38.15    4.03   1 0.63123-0.76603-0.42560 0.58022 0.66888-0.30180
  -2   2   8 1273.26   14.09   1 0.63322-0.76939-0.38584 0.54045 0.69149-0.36574
  -2   2   7   -4.37    2.78   1 0.63165-0.76919-0.33589 0.49048 0.71921-0.43478
  -2   2   6  751.26    9.79   1 0.62460-0.76352-0.27319 0.42778 0.75187-0.50876
  -2   2   5   24.84    3.07   1 0.60931-0.74960-0.19495 0.34952 0.78836-0.58658
  -2   2   4  332.27    6.52   1 0.58212-0.72378-0.09867 0.25323 0.82597-0.66551
  -2   2   3    9.69    2.51   1 0.53882-0.68186 0.01655 0.13800 0.85971-0.74058
  -2   2   2  584.02    7.26   1 0.47598-0.62039 0.14824 0.00629 0.88226-0.80445
  -2   2   1  123.87    4.04   1 0.39306-0.53884 0.28907-0.13455 0.88557-0.84909
  -2   2   0 1810.20   12.09   1 0.29425-0.44141 0.42759-0.27308 0.86419-0.86903
  -2   1   0  133.97    3.58   1 0.18100-0.32816 0.52358-0.44633 0.83825-0.84312
  -2   1   1  190.44    4.05   1 0.33133-0.47711 0.34237-0.26510 0.88984-0.85339
  -2   1   2  374.33    5.41   1 0.46031-0.60472 0.14101-0.06373 0.89135-0.81356
  -2   1   3  735.69    7.61   1 0.55051-0.69355-0.04710 0.12439 0.85132-0.73221
  -2   1   4   11.97    2.50   1 0.60271-0.74437-0.20092 0.27822 0.79179-0.63136
  -2   1   5    4.57    2.51   1 0.62779-0.76808-0.31744 0.39476 0.73108-0.52933
  -2   1   6   85.74    3.93   1 0.63660-0.77551-0.40300 0.48033 0.67819-0.43511
  -2   1   7  365.82    7.09   1 0.63649-0.77404-0.46552 0.54286 0.63562-0.35122
  -2   1   8    3.48    2.55   1 0.63176-0.76793-0.51151 0.58887 0.60295-0.27722
  -2   1   9   44.72    3.96   1 0.62474-0.75954-0.54571 0.62308 0.57877-0.21171
  -2   1  10    5.72    3.09   1 0.61666-0.75008-0.57136 0.64874 0.56158-0.15319
  -2   1  11   19.95    3.86   1 0.60815-0.74019-0.59069 0.66808 0.55006-0.10035
  -2   1  12   16.32    4.34   1 0.59953-0.73020-0.60525 0.68266 0.54313-0.05210
  -2   1  13  328.12    9.84   1 0.59094-0.72024-0.61611 0.69354 0.53992-0.00756
  -2   1  14   -7.08    4.47   1 0.58245-0.71038-0.62405 0.70148 0.53976 0.03393
  -2   1  15    9.43    4.52   1 0.57406-0.70061-0.62960 0.70705 0.54210 0.07291
  -2   1  16   -2.69    4.43   1 0.56576-0.69093-0.63319 0.71065 0.54651 0.10982
  -2   0  17   -1.16    4.32   1 0.53005-0.65385-0.71513 0.71535 0.47281 0.22482
  -2   0  16  142.56    7.44   1 0.53733-0.66251-0.71686 0.71707 0.46167 0.19464
  -2   0  15   -4.91    4.12   1 0.54473-0.67129-0.71746 0.71765 0.45183 0.16315
  -2   0  14  149.54    7.31   1 0.55234-0.68027-0.71673 0.71692 0.44359 0.13007
  -2   0  13   -4.15    3.79   1 0.56025-0.68955-0.71443 0.71460 0.43734 0.09499
  -2   0  12   73.92    5.52   1 0.56858-0.69925-0.71018 0.71034 0.43362 0.05739
  -2   0  11    0.69    3.18   1 0.57746-0.70950-0.70343 0.70357 0.43315 0.01653
  -2   0  10   37.61    4.10   1 0.58703-0.72046-0.69335 0.69348 0.43698-0.02862
  -2   0   9   -2.10    2.85   1 0.59745-0.73225-0.67866 0.67878 0.44657-0.07954
  -2   0   8  696.56    9.92   1 0.60877-0.74494-0.65723 0.65733 0.46414-0.13843
  -2   0   7   -1.67    2.31   1 0.62076-0.75830-0.62540 0.62550 0.49296-0.20858
  -2   0   6  107.09    4.13   1 0.63228-0.77119-0.57659 0.57667 0.53801-0.29495
  -2   0   5   -2.82    2.59   1 0.63947-0.77976-0.49829 0.49835 0.60625-0.40452
  -2   0   4  179.15    4.38   1 0.63048-0.77215-0.36677 0.36682 0.70455-0.54414
  -2   0   3    0.83    2.29   1 0.57336-0.71640-0.14463 0.14467 0.82500-0.70592
  -2   0   2    2.59    2.34   1 0.41434-0.55875 0.18155-0.18152 0.90517-0.82741
  -2   0   1   -2.22    2.24   1 0.16121-0.30699 0.50692-0.50690 0.85184-0.81540
  -2   0   0  751.61    6.73   1-0.07358-0.07358 0.70743-0.70743 0.70034-0.70523
  -1   0   0   -3.86    1.78   1-0.03679-0.03679 0.70887-0.70887 0.70299-0.70544
  -1   0   1 1719.29    7.27   1 0.45171-0.52392 0.18202-0.18200 0.88799-0.84911
  -1   0   2   -1.90    2.21   1 0.66904-0.73988-0.36843 0.36846 0.66724-0.58704
  -1   0   3   20.69    2.53   1 0.67241-0.74186-0.58105 0.58109 0.48045-0.35892
  -1   0   4    1.58    2.30   1 0.65113-0.71922-0.66533 0.66538 0.38641-0.22356
  -1   0   5  161.44    4.27   1 0.63240-0.69911-0.70612 0.70619 0.33916-0.13498
  -1   0   6   -7.40    3.08   1 0.61774-0.68308-0.72870 0.72878 0.31576-0.07026
  -1   0   7  563.88    8.10   1 0.60615-0.67011-0.74216 0.74226 0.30573-0.01890
  -1   0   8    1.06    2.51   1 0.59666-0.65924-0.75042 0.75052 0.30383 0.02432
  -1   0   9   41.84    3.61   1 0.58859-0.64981-0.75536 0.75548 0.30724 0.06224
  -1   0  10    0.59    2.78   1 0.58150-0.64134-0.75805 0.75818 0.31426 0.09654
  -1   0  11   -6.49    3.46   1 0.57507-0.63354-0.75906 0.75920 0.32388 0.12825
  -1   0  12    1.65    3.26   1 0.56907-0.62617-0.75877 0.75893 0.33540 0.15806
  -1   0  13  113.69    6.33   1 0.56336-0.61908-0.75742 0.75759 0.34836 0.18642
  -1   0  14   -3.98    3.87   1 0.55780-0.61215-0.75518 0.75536 0.36245 0.21366
  -1   0  15    0.00    3.82   1 0.55231-0.60529-0.75214 0.75234 0.37742 0.24001
  -1   0  16   -6.54    4.09   1 0.54683-0.59843-0.74839 0.74860 0.39310 0.26565
  -1   0  17   62.33    6.16   1 0.54128-0.59151-0.74397 0.74419 0.40936 0.29072
  -1   1  17   -3.71    4.57   1 0.57362-0.62384-0.66944 0.74691 0.49063 0.20947
  -1   1  16   26.90    4.61   1 0.58091-0.63251-0.67086 0.74832 0.47981 0.17897
  -1   1  15   -3.64    3.88   1 0.58826-0.64123-0.67118 0.74863 0.47017 0.14729
  -1   1  14   67.19    5.56   1 0.59573-0.65008-0.67023 0.74767 0.46195 0.11418
  -1   1  13   -9.60    4.70   1 0.60338-0.65910-0.66781 0.74523 0.45545 0.07935
  -1   1  12  375.27    9.48   1 0.61129-0.66838-0.66362 0.74102 0.45108 0.04240
  -1   1  11    3.88    2.92   1 0.61953-0.67800-0.65724 0.73463 0.44936 0.00280
  -1   1  10   78.05    4.75   1 0.62819-0.68804-0.64808 0.72547 0.45097-0.04015
  -1   1   9   14.16    3.26   1 0.63733-0.69855-0.63529 0.71266 0.45688-0.08738
  -1   1   8  386.89    7.43   1 0.64695-0.70954-0.61754 0.69490 0.46838-0.14020
  -1   1   7   13.90    2.85   1 0.65690-0.72086-0.59281 0.67016 0.48729-0.20043
  -1   1   6   64.41    3.54   1 0.66665-0.73198-0.55780 0.63513 0.51612-0.27059
  -1   1   5    6.99    2.24   1 0.67475-0.74146-0.50704 0.58436 0.55828-0.35408
  -1   1   4 2736.27   13.90   1 0.67755-0.74563-0.43129 0.50859 0.61781-0.45493
  -1   1   3  109.46    3.36   1 0.66629-0.73574-0.31535 0.39264 0.69741-0.57586
  -1   1   2  191.13    3.78   1 0.62196-0.69279-0.13851 0.21578 0.79091-0.71068
  -1   1   1  127.22    3.11   1 0.51476-0.58697 0.10996-0.03269 0.86693-0.82802
  -1   1   0 2151.08    9.28   1 0.33262-0.40620 0.39047-0.31322 0.86913-0.87155
  -1   2   0 1793.25   10.63   1 0.42518-0.49876 0.29725-0.14275 0.86866-0.87105
  -1   2   1 1812.88   10.79   1 0.52752-0.59973 0.12141 0.03311 0.85793-0.81900
  -1   2   2   45.84    2.81   1 0.59857-0.66940-0.03780 0.19233 0.81962-0.73937
  -1   2   3  614.76    7.15   1 0.64139-0.71085-0.16916 0.32371 0.76918-0.64761
  -1   2   4   61.20    3.23   1 0.66376-0.73184-0.27185 0.42641 0.71839-0.55548
  -1   2   5  318.36    6.03   1 0.67305-0.73976-0.35022 0.50478 0.67333-0.46910
  -1   2   6  155.18    4.78   1 0.67456-0.73989-0.40967 0.56425 0.63608-0.39053
  -1   2   7 1537.77   14.13   1 0.67161-0.73557-0.45492 0.60951 0.60666-0.31978
  -1   2   8    1.57    2.55   1 0.66619-0.72878-0.48958 0.64419 0.58426-0.25606
  -1   2   9  598.24   10.11   1 0.65943-0.72065-0.51631 0.67093 0.56787-0.19835
  -1   2  10   36.91    4.01   1 0.65198-0.71183-0.53699 0.69163 0.55651-0.14566
  -1   2  11   81.64    5.16   1 0.64420-0.70267-0.55300 0.70765 0.54933-0.09715
  -1   2  12    5.04    3.69   1 0.63629-0.69338-0.56532 0.71998 0.54562-0.05212
  -1   2  13  415.97   10.70   1 0.62832-0.68404-0.57466 0.72933 0.54480-0.00997
  -1   2  14  -10.59    4.20   1 0.62036-0.67470-0.58157 0.73626 0.54639 0.02976
  -1   2  15   63.99    5.77   1 0.61240-0.66537-0.58644 0.74114 0.55002 0.06745
  -1   2  16   -7.58    4.56   1 0.60444-0.65604-0.58958 0.74429 0.55538 0.10342
  -1   3  16   23.68    5.12   1 0.61915-0.67075-0.50718 0.73914 0.61961 0.03922
  -1   3  15   -0.78    4.22   1 0.62691-0.67988-0.50101 0.73296 0.61698 0.00052
  -1   3  14  123.95    7.51   1 0.63446-0.68881-0.49280 0.72474 0.61610-0.03992
  -1   3  13   -1.12    3.72   1 0.64175-0.69747-0.48223 0.71415 0.61719-0.08234
  -1   3  12  138.36    7.00   1 0.64869-0.70578-0.46887 0.70078 0.62056-0.12703
  -1   3  11   -0.19    3.65   1 0.65514-0.71361-0.45220 0.68410 0.62653-0.17433
  -1   3  10   97.63    5.37   1 0.66090-0.72074-0.43155 0.66343 0.63548-0.22460
  -1   3   9   65.31    4.54   1 0.66564-0.72685-0.40606 0.63793 0.64778-0.27823
  -1   3   8  181.53    6.09   1 0.66886-0.73145-0.37465 0.60651 0.66384-0.33562
  -1   3   7    8.76    2.81   1 0.66982-0.73379-0.33594 0.56779 0.68397-0.39707
  -1   3   6  257.50    6.19   1 0.66745-0.73279-0.28825 0.52008 0.70832-0.46274
  -1   3   5   -0.77    2.41   1 0.66018-0.72689-0.22961 0.46143 0.73663-0.53238
  -1   3   4  371.73    6.71   1 0.64584-0.71392-0.15790 0.38971 0.76797-0.60504
  -1   3   3   21.86    2.76   1 0.62166-0.69112-0.07127 0.30307 0.80025-0.67865
  -1   3   2  112.49    3.87   1 0.58447-0.65530 0.03108 0.20070 0.82981-0.74953
  -1   3   1   20.57    2.74   1 0.53149-0.60369 0.14775 0.08402 0.85133-0.81238
  -1   3   0  527.57    7.18   1 0.46160-0.53518 0.27411-0.04235 0.85864-0.86101
  -1   4   0   37.82    3.31   1 0.47918-0.55276 0.27736 0.03165 0.84830-0.85065
  -1   4   1  200.41    5.39   1 0.53186-0.60406 0.17936 0.12966 0.84490-0.80592
  -1   4   2  367.08    7.02   1 0.57398-0.64481 0.08761 0.22143 0.83282-0.75252
  -1   4   3   32.66    2.92   1 0.60605-0.67550 0.00447 0.30458 0.81512-0.69350
  -1   4   4   46.83    3.51   1 0.62928-0.69736-0.06899 0.37805 0.79458-0.63163
  -1   4   5   90.70    4.41   1 0.64520-0.71191-0.13274 0.44181 0.77339-0.56911
  -1   4   6    8.41    2.83   1 0.65532-0.72065-0.18737 0.49646 0.75307-0.50747
  -1   4   7  265.87    7.16   1 0.66096-0.72492-0.23381 0.54291 0.73457-0.44764
  -1   4   8   61.12    4.56   1 0.66321-0.72580-0.27309 0.58220 0.71841-0.39016
  -1   4   9  220.92    7.36   1 0.66291-0.72412-0.30619 0.61531 0.70479-0.33522
  -1   4  10    3.66    3.34   1 0.66070-0.72054-0.33400 0.64314 0.69374-0.28284
  -1   4  11   14.51    3.36   1 0.65706-0.71552-0.35729 0.66644 0.68515-0.23293
  -1   4  12    3.35    3.77   1 0.65233-0.70943-0.37673 0.68589 0.67887-0.18532
  -1   4  13  159.35    7.69   1 0.64679-0.70251-0.39285 0.70203 0.67472-0.13985
  -1   4  14   -3.62    4.13   1 0.64059-0.69494-0.40611 0.71530 0.67250-0.09630
  -1   4  15   41.64    5.89   1 0.63389-0.68686-0.41689 0.72609 0.67204-0.05451
  -1   5  14  154.37    8.38   1 0.64082-0.69517-0.32259 0.70903 0.71744-0.14121
  -1   5  13   -3.14    4.15   1 0.64584-0.70156-0.30756 0.69398 0.71977-0.18487
  -1   5  12   53.10    5.60   1 0.65001-0.70710-0.28975 0.67616 0.72365-0.23007
  -1   5  11   14.67    3.67   1 0.65313-0.71160-0.26882 0.65522 0.72916-0.27691
  -1   5  10   68.25    4.93   1 0.65496-0.71481-0.24434 0.63073 0.73636-0.32544
  -1   5   9    3.42    3.75   1 0.65518-0.71640-0.21586 0.60224 0.74528-0.37568
  -1   5   8  193.32    7.25   1 0.65339-0.71598-0.18285 0.56921 0.75586-0.42759
  -1   5   7  120.24    6.30   1 0.64908-0.71304-0.14476 0.53111 0.76794-0.48099
  -1   5   6  258.27    7.54   1 0.64164-0.70697-0.10102 0.48736 0.78120-0.53558
  -1   5   5   10.68    3.25   1 0.63033-0.69704-0.05112 0.43745 0.79515-0.59085
  -1   5   4  241.48    7.00   1 0.61435-0.68243 0.00533 0.38099 0.80900-0.64603
  -1   5   3   71.30    4.43   1 0.59282-0.66228 0.06848 0.31782 0.82170-0.70005
  -1   5   2  272.49    7.11   1 0.56494-0.63577 0.13810 0.24819 0.83187-0.75154
  -1   5   1   41.95    3.78   1 0.53008-0.60229 0.21343 0.17284 0.83788-0.79888
  -1   5   0  436.03    8.64   1 0.48801-0.56158 0.29310 0.09316 0.83802-0.84034
  -1   6   0   -2.40    3.34   1 0.49182-0.56540 0.31567 0.14784 0.82746-0.82976
  -1   6   1  153.23    6.33   1 0.52670-0.59891 0.24885 0.21468 0.82994-0.79092
  -1   6   2   15.10    3.55   1 0.55633-0.62716 0.18519 0.27834 0.82816-0.74781
  -1   6   3   28.34    4.06   1 0.58083-0.65029 0.12559 0.33796 0.82318-0.70150
  -1   6   4   12.76    3.51   1 0.60055-0.66863 0.07057 0.39299 0.81601-0.65301
  -1   6   5  169.75    7.01   1 0.61595-0.68266 0.02040 0.44317 0.80757-0.60324
  -1   6   6   32.47    4.51   1 0.62755-0.69288-0.02490 0.48849 0.79860-0.55295
  -1   6   7   99.28    5.80   1 0.63587-0.69983-0.06548 0.52909 0.78970-0.50273
  -1   6   8    1.30    3.83   1 0.64140-0.70399-0.10160 0.56522 0.78131-0.45301
  -1   6   9  190.29    7.90   1 0.64459-0.70580-0.13356 0.59719 0.77374-0.40412
  -1   6  10    9.40    4.07   1 0.64581-0.70565-0.16171 0.62535 0.76718-0.35623
  -1   6  11   -0.25    4.41   1 0.64538-0.70385-0.18638 0.65003 0.76176-0.30949
  -1   6  12   17.30    4.71   1 0.64357-0.70067-0.20789 0.67156 0.75753-0.26393
  -1   6  13   58.76    5.97   1 0.64061-0.69633-0.22655 0.69023 0.75451-0.21958
  -1   7  11   -1.43    4.64   1 0.63501-0.69348-0.10927 0.65018 0.78539-0.33309
  -1   7  10    8.95    4.02   1 0.63442-0.69426-0.08503 0.62593 0.78894-0.37796
  -1   7   9   16.05    4.84   1 0.63222-0.69343-0.05780 0.59868 0.79320-0.42355
  -1   7   8   71.66    5.86   1 0.62817-0.69075-0.02736 0.56823 0.79804-0.46972
  -1   7   7    1.16    3.95   1 0.62198-0.68594 0.00648 0.53437 0.80325-0.51625
  -1   7   6   13.33    4.22   1 0.61334-0.67868 0.04390 0.49694 0.80856-0.56289
  -1   7   5   45.14    4.82   1 0.60192-0.66863 0.08501 0.45582 0.81361-0.60926
  -1   7   4   68.74    5.25   1 0.58737-0.65546 0.12984 0.41097 0.81796-0.65493
  -1   7   3   28.60    4.34   1 0.56937-0.63883 0.17832 0.36249 0.82105-0.69935
  -1   7   2   20.50    4.51   1 0.54764-0.61847 0.23020 0.31059 0.82226-0.74188
  -1   7   1   25.09    4.02   1 0.52197-0.59418 0.28508 0.25570 0.82091-0.78186
  -1   7   0   51.05    5.23   1 0.49230-0.56588 0.34237 0.19839 0.81630-0.81857
  -1   8   0   -2.10    3.95   1 0.49028-0.56386 0.37176 0.24626 0.80428-0.80653
  -1   8   1  106.68    6.74   1 0.51599-0.58820 0.32185 0.29618 0.81064-0.77157
  -1   8   2    4.01    3.46   1 0.53855-0.60938 0.27382 0.34423 0.81441-0.73401
  -1   8   3   26.57    4.16   1 0.55798-0.62743 0.22810 0.38996 0.81607-0.69435
  -1   8   4   14.38    4.30   1 0.57441-0.64249 0.18500 0.43307 0.81610-0.65305
  -1   8   5   70.12    6.29   1 0.58801-0.65472 0.14471 0.47337 0.81495-0.61058
  -1   8   6    7.70    4.31   1 0.59900-0.66434 0.10735 0.51074 0.81302-0.56732
  -1   8   7   18.54    4.88   1 0.60762-0.67158 0.07293 0.54518 0.81066-0.52363
  -1   8   8    2.47    4.00   1 0.61408-0.67667 0.04141 0.57671 0.80815-0.47980
  -1   9   3   -0.55    4.29   1 0.54632-0.61578 0.27580 0.41950 0.80867-0.68693
  -1   9   2   36.53    6.03   1 0.52884-0.59967 0.31648 0.37882 0.80475-0.72433
  -1   9   1    3.27    4.87   1 0.50882-0.58102 0.35898 0.33630 0.79905-0.75995
  -1   9   0   69.21    6.34   1 0.48622-0.55980 0.40298 0.29228 0.79123-0.79345
   0   9   0   -2.71    3.93   1 0.55087-0.55087 0.34763 0.34763 0.77674-0.77652
   0   9   1   43.60    5.42   1 0.57192-0.57055 0.30244 0.39284 0.78121-0.73966
   0   9   2    1.91    4.48   1 0.59011-0.58737 0.25940 0.43589 0.78379-0.70092
   0   9   3   11.03    4.91   1 0.60557-0.60145 0.21877 0.47654 0.78490-0.66071
   0   9   4   -0.84    4.42   1 0.61846-0.61296 0.18071 0.51461 0.78495-0.61943
   0   8   8   70.66    6.79   1 0.66266-0.65168-0.01457 0.63269 0.77038-0.43959
   0   8   7   18.43    4.81   1 0.65856-0.64895 0.01457 0.60353 0.77387-0.48440
   0   8   6   13.25    4.62   1 0.65248-0.64424 0.04683 0.57126 0.77765-0.52950
   0   8   5    2.97    4.12   1 0.64414-0.63727 0.08234 0.53574 0.78148-0.57466
   0   8   4   17.42    4.31   1 0.63327-0.62777 0.12119 0.49688 0.78505-0.61956
   0   8   3    5.23    3.38   1 0.61955-0.61543 0.16341 0.45464 0.78798-0.66381
   0   8   2   18.74    4.30   1 0.60272-0.59997 0.20894 0.40910 0.78979-0.70694
   0   8   1    0.93    3.54   1 0.58252-0.58114 0.25758 0.36045 0.78994-0.74842
   0   8   0   42.18    5.12   1 0.55876-0.55876 0.30901 0.30901 0.78785-0.78766
   0   7   0   -2.16    3.51   1 0.56563-0.56563 0.27038 0.27038 0.79753-0.79736
   0   7   1   57.67    4.74   1 0.59276-0.59138 0.21110 0.32968 0.79656-0.75507
   0   7   2    4.97    3.93   1 0.61531-0.61257 0.15554 0.38525 0.79286-0.71004
   0   7   3   35.60    4.86   1 0.63361-0.62949 0.10414 0.43666 0.78728-0.66313
   0   7   4   -0.41    3.38   1 0.64806-0.64256 0.05709 0.48373 0.78059-0.61512
   0   7   5   70.11    5.21   1 0.65909-0.65222 0.01440 0.52643 0.77342-0.56663
   0   7   6   13.23    3.59   1 0.66716-0.65892-0.02405 0.56489 0.76629-0.51816
   0   7   7   62.10    5.47   1 0.67268-0.66306-0.05847 0.59933 0.75956-0.47011
   0   7   8   -1.44    3.71   1 0.67602-0.66503-0.08912 0.62999 0.75351-0.42274
   0   7   9   37.02    5.07   1 0.67752-0.66516-0.11629 0.65717 0.74833-0.37624
   0   7  10    3.94    4.19   1 0.67747-0.66373-0.14025 0.68114 0.74413-0.33071
   0   7  11   38.05    5.57   1 0.67609-0.66098-0.16129 0.70220 0.74098-0.28623
   0   6  13   -2.77    5.06   1 0.67597-0.65811-0.27478 0.73846 0.70579-0.16842
   0   6  12   46.81    5.76   1 0.68043-0.66395-0.25967 0.72333 0.70742-0.21137
   0   6  11    5.92    3.47   1 0.68404-0.66893-0.24193 0.70559 0.71043-0.25571
   0   6  10    3.73    3.69   1 0.68662-0.67288-0.22127 0.68492 0.71490-0.30150
   0   6   9    8.81    3.77   1 0.68793-0.67557-0.19733 0.66096 0.72085-0.34878
   0   6   8  162.65    7.21   1 0.68770-0.67671-0.16970 0.63331 0.72830-0.39755
   0   6   7   13.38    3.91   1 0.68558-0.67596-0.13794 0.60155 0.73716-0.44774
   0   6   6   70.96    5.15   1 0.68112-0.67288-0.10160 0.56519 0.74729-0.49920
   0   6   5    8.52    3.20   1 0.67381-0.66694-0.06021 0.52379 0.75842-0.55165
   0   6   4  102.95    5.52   1 0.66304-0.65754-0.01335 0.47691 0.77009-0.60464
   0   6   3   32.44    3.88   1 0.64811-0.64399 0.03930 0.42425 0.78167-0.65755
   0   6   2  213.04    7.23   1 0.62832-0.62557 0.09788 0.36566 0.79227-0.70947
   0   6   1    2.18    2.87   1 0.60297-0.60160 0.16222 0.30131 0.80076-0.75929
   0   6   0  123.12    5.79   1 0.57152-0.57152 0.23176 0.23176 0.80582-0.80567
   0   5   0   -0.67    2.78   1 0.57646-0.57646 0.19313 0.19313 0.81276-0.81264
   0   5   1  481.24    8.88   1 0.61369-0.61231 0.10956 0.27671 0.80191-0.76047
   0   5   2    5.28    2.95   1 0.64234-0.63959 0.03368 0.35260 0.78662-0.70385
   0   5   3  358.48    7.98   1 0.66347-0.65935-0.03378 0.42008 0.76907-0.64498
   0   5   4    4.91    3.19   1 0.67830-0.67281-0.09284 0.47915 0.75101-0.58558
   0   5   5  587.82   10.60   1 0.68807-0.68120-0.14400 0.53032 0.73365-0.52690
   0   5   6   17.30    3.53   1 0.69384-0.68560-0.18797 0.57431 0.71778-0.46971
   0   5   7   62.19    4.75   1 0.69651-0.68690-0.22559 0.61194 0.70386-0.41447
   0   5   8    9.85    3.50   1 0.69680-0.68581-0.25766 0.64402 0.69210-0.36138
   0   5   9  125.42    6.34   1 0.69526-0.68289-0.28490 0.67128 0.68254-0.31050
   0   5  10   -4.44    3.50   1 0.69230-0.67857-0.30799 0.69438 0.67513-0.26176
   0   5  11   10.17    4.31   1 0.68826-0.67315-0.32747 0.71387 0.66977-0.21507
   0   5  12    4.35    3.97   1 0.68336-0.66688-0.34382 0.73024 0.66631-0.17028
   0   5  13  105.37    7.19   1 0.67778-0.65992-0.35745 0.74387 0.66459-0.12725
   0   5  14   17.94    4.26   1 0.67165-0.65242-0.36868 0.75512 0.66448-0.08581
   0   4  15    6.03    4.60   1 0.65996-0.63936-0.45930 0.76850 0.61602 0.00396
   0   4  14  102.17    6.79   1 0.66722-0.64799-0.45234 0.76153 0.61349-0.03484
   0   4  13    2.13    3.83   1 0.67422-0.65637-0.44335 0.75253 0.61259-0.07527
   0   4  12  144.56    6.94   1 0.68089-0.66441-0.43205 0.74121 0.61354-0.11754
   0   4  11   11.04    3.97   1 0.68714-0.67204-0.41804 0.72719 0.61658-0.16191
   0   4  10   93.87    5.58   1 0.69283-0.67910-0.40085 0.70999 0.62199-0.20864
   0   4   9   22.95    3.38   1 0.69775-0.68539-0.37989 0.68902 0.63005-0.25803
   0   4   8  534.22   10.18   1 0.70158-0.69059-0.35441 0.66352 0.64107-0.31038
   0   4   7    6.31    2.70   1 0.70387-0.69426-0.32349 0.63259 0.65534-0.36596
   0   4   6  491.80    9.06   1 0.70398-0.69573-0.28600 0.59508 0.67305-0.42500
   0   4   5  145.56    5.17   1 0.70097-0.69410-0.24057 0.54965 0.69425-0.48752
   0   4   4  396.34    7.70   1 0.69357-0.68807-0.18567 0.49473 0.71866-0.55327
   0   4   3    9.32    2.40   1 0.68006-0.67594-0.11968 0.42873 0.74549-0.62142
   0   4   2  843.90   10.28   1 0.65829-0.65555-0.04119 0.35023 0.77309-0.69034
   0   4   1  144.14    4.74   1 0.62584-0.62447 0.05047 0.25855 0.79871-0.75728
   0   4   0 1160.51   11.74   1 0.58046-0.58046 0.15450 0.15450 0.81840-0.81830
   0   3   0    2.59    2.20   1 0.58356-0.58356 0.11588 0.11588 0.82275-0.82268
   0   3   1   44.23    2.90   1 0.64128-0.63990-0.02092 0.25269 0.78791-0.74651
   0   3   2   45.97    3.02   1 0.67743-0.67469-0.13510 0.36688 0.74515-0.66242
   0   3   3   10.64    2.55   1 0.69765-0.69353-0.22665 0.45845 0.70238-0.57833
   0   3   4    4.38    2.52   1 0.70716-0.70167-0.29867 0.53048 0.66393-0.49856
   0   3   5  525.53    8.02   1 0.70986-0.70299-0.35497 0.58679 0.63150-0.42480
   0   3   6  181.58    5.30   1 0.70837-0.70013-0.39903 0.63086 0.60532-0.35730
   0   3   7   18.79    3.14   1 0.70436-0.69474-0.43364 0.66549 0.58496-0.29561
   0   3   8   16.11    3.26   1 0.69884-0.68785-0.46095 0.69281 0.56974-0.23906
   0   3   9  241.46    7.08   1 0.69243-0.68007-0.48255 0.71442 0.55893-0.18693
   0   3  10   56.83    4.92   1 0.68552-0.67178-0.49964 0.73153 0.55189-0.13857
   0   3  11   64.08    4.96   1 0.67831-0.66320-0.51311 0.74501 0.54804-0.09339
   0   3  12   -1.63    3.40   1 0.67093-0.65445-0.52362 0.75553 0.54689-0.05092
   0   3  13  419.38   10.86   1 0.66346-0.64560-0.53168 0.76360 0.54804-0.01074
   0   3  14    3.59    4.17   1 0.65592-0.63669-0.53766 0.76960 0.55114 0.02748
   0   3  15   60.50    5.59   1 0.64832-0.62771-0.54188 0.77383 0.55593 0.06402
   0   3  16    3.07    4.15   1 0.64065-0.61867-0.54454 0.77651 0.56216 0.09912
   0   2  16   56.73    6.05   1 0.62126-0.59928-0.62378 0.77850 0.49446 0.16679
   0   2  15    6.42    4.17   1 0.62851-0.60790-0.62400 0.77870 0.48477 0.13515
   0   2  14  156.53    7.51   1 0.63579-0.61656-0.62302 0.77771 0.47633 0.10227
   0   2  13   21.51    4.52   1 0.64317-0.62531-0.62067 0.77534 0.46938 0.06789
   0   2  12    6.30    3.58   1 0.65068-0.63420-0.61672 0.77138 0.46421 0.03174
   0   2  11   34.10    4.05   1 0.65839-0.64328-0.61085 0.76550 0.46121-0.00659
   0   2  10   56.78    4.17   1 0.66632-0.65258-0.60264 0.75727 0.46087-0.04757
   0   2   9   13.51    2.72   1 0.67450-0.66214-0.59147 0.74609 0.46381-0.09184
   0   2   8  136.99    4.86   1 0.68293-0.67194-0.57650 0.73111 0.47088-0.14023
   0   2   7    8.61    2.66   1 0.69150-0.68189-0.55648 0.71107 0.48316-0.19384
   0   2   6    9.01    2.50   1 0.69992-0.69168-0.52952 0.68411 0.50212-0.25412
   0   2   5  113.96    3.91   1 0.70751-0.70064-0.49280 0.64737 0.52962-0.32294
   0   2   4  310.03    5.48   1 0.71278-0.70729-0.44189 0.59645 0.56793-0.40259
   0   2   3    3.80    2.24   1 0.71256-0.70844-0.36997 0.52451 0.61938-0.49536
   0   2   2 1986.53   11.17   1 0.70035-0.69761-0.26696 0.42149 0.68483-0.60213
   0   2   1 1092.30    8.08   1 0.66404-0.66267-0.12037 0.27489 0.75957-0.71820
   0   2   0 1808.59   10.06   1 0.58576-0.58576 0.07725 0.07725 0.82584-0.82579
   0   1   0   -0.51    1.77   1 0.58708-0.58708 0.03863 0.03863 0.82769-0.82766
   0   1   1 1697.77    7.36   1 0.70169-0.70032-0.30659 0.38385 0.66602-0.62467
   0   1   2    7.46    2.30   1 0.71485-0.71210-0.48305 0.56033 0.52895-0.44628
   0   1   3  494.15    5.53   1 0.70353-0.69941-0.57311 0.65040 0.44320-0.31920
   0   1   4  146.75    3.80   1 0.68888-0.68339-0.62355 0.70085 0.39214-0.22681
   0   1   5 1198.30    9.92   1 0.67542-0.66855-0.65422 0.73153 0.36237-0.15572
   0   1   6   20.01    2.81   1 0.66376-0.65552-0.67396 0.75129 0.34601-0.09804
   0   1   7  571.03    8.23   1 0.65370-0.64409-0.68710 0.76444 0.33847-0.04917
   0   1   8  135.18    4.74   1 0.64489-0.63390-0.69592 0.77328 0.33697-0.00634
   0   1   9  191.74    5.95   1 0.63702-0.62466-0.70175 0.77912 0.33977 0.03218
   0   1  10    0.59    3.26   1 0.62984-0.61610-0.70537 0.78276 0.34573 0.06754
   0   1  11   76.08    4.61   1 0.62315-0.60804-0.70730 0.78470 0.35408 0.10052
   0   1  12    6.79    3.58   1 0.61681-0.60033-0.70787 0.78528 0.36426 0.13166
   0   1  13  296.12    9.03   1 0.61071-0.59285-0.70731 0.78473 0.37590 0.16135
   0   1  14   11.02    4.12   1 0.60474-0.58551-0.70577 0.78321 0.38870 0.18988
   0   1  15   14.65    4.00   1 0.59883-0.57822-0.70338 0.78083 0.40243 0.21746
   0   1  16   -1.56    4.33   1 0.59292-0.57095-0.70021 0.77767 0.41695 0.24428
   0   1  17   35.88    5.28   1 0.58697-0.56362-0.69632 0.77380 0.43210 0.27045
   0   0  17   -2.92    3.96   1 0.55089-0.52753-0.76510 0.76533 0.35126 0.35126
   0   0  16   52.27    5.76   1 0.55452-0.53254-0.77124 0.77144 0.33060 0.33060
   0   0  15   -1.23    3.84   1 0.55785-0.53725-0.77695 0.77715 0.30994 0.30994
   0   0  14  273.03    9.11   1 0.56090-0.54167-0.78226 0.78244 0.28927 0.28927
   0   0  13   -4.18    3.64   1 0.56367-0.54582-0.78717 0.78734 0.26861 0.26861
   0   0  12   17.38    3.74   1 0.56617-0.54968-0.79170 0.79185 0.24795 0.24795
   0   0  11   -1.29    3.39   1 0.56839-0.55328-0.79583 0.79598 0.22729 0.22729
   0   0  10  673.32   10.85   1 0.57035-0.55661-0.79959 0.79972 0.20662 0.20662
   0   0   9   -4.66    3.01   1 0.57205-0.55968-0.80298 0.80310 0.18596 0.18596
   0   0   8 1759.86   14.82   1 0.57348-0.56249-0.80600 0.80610 0.16530 0.16530
   0   0   7   -4.97    2.69   1 0.57466-0.56505-0.80866 0.80875 0.14464 0.14464
   0   0   6 3045.99   16.48   1 0.57559-0.56735-0.81095 0.81103 0.12397 0.12397
   0   0   5   -3.21    2.38   1 0.57626-0.56939-0.81289 0.81295 0.10331 0.10331
   0   0   4 3509.02   14.35   1 0.57669-0.57119-0.81447 0.81453 0.08265 0.08265
   0   0   3   -1.95    2.14   1 0.57686-0.57274-0.81570 0.81574 0.06199 0.06199
   0   0   2  740.29    4.91   1 0.57679-0.57404-0.81658 0.81661 0.04132 0.04132
   0   0   1   -0.46    1.16   1 0.57647-0.57510-0.81711 0.81713 0.02066 0.02066
   1   0   0   -0.74    1.73   1 0.03679 0.03679-0.70887 0.70887-0.70299 0.70544
   1   0   1  272.30    3.44   1 0.29893-0.22397-0.83961 0.83962-0.44362 0.48739
   1   0   2   -5.25    2.32   1 0.40992-0.33359-0.86070 0.86073-0.28841 0.37350
   1   0   3  178.24    3.86   1 0.46571-0.38801-0.86076 0.86080-0.19013 0.31655
   1   0   4   -0.18    2.19   1 0.49813-0.41906-0.85627 0.85632-0.12026 0.28800
   1   0   5  810.42    8.35   1 0.51888-0.43843-0.85082 0.85088-0.06591 0.27498
   1   0   6   -2.14    2.33   1 0.53298-0.45116-0.84526 0.84534-0.02082 0.27122
   1   0   7  447.36    7.55   1 0.54293-0.45974-0.83978 0.83987 0.01834 0.27338
   1   0   8    2.13    2.28   1 0.55009-0.46552-0.83435 0.83446 0.05351 0.27954
   1   0   9  677.75   10.32   1 0.55524-0.46930-0.82893 0.82905 0.08584 0.28853
   1   0  10  -11.08    3.51   1 0.55888-0.47157-0.82345 0.82358 0.11611 0.29958
   1   0  11   31.95    4.04   1 0.56134-0.47266-0.81786 0.81800 0.14483 0.31219
   1   0  12    2.94    3.33   1 0.56284-0.47278-0.81210 0.81226 0.17234 0.32600
   1   0  13  414.17   10.42   1 0.56352-0.47208-0.80613 0.80630 0.19892 0.34075
   1   0  14    3.53    4.21   1 0.56349-0.47069-0.79993 0.80011 0.22474 0.35626
   1   0  15   87.76    6.14   1 0.56284-0.46866-0.79345 0.79365 0.24994 0.37238
   1   0  16    1.83    4.20   1 0.56163-0.46607-0.78667 0.78688 0.27464 0.38900
   1   0  17   56.24    5.42   1 0.55988-0.46295-0.77957 0.77980 0.29892 0.40605
   1   1  17   -3.98    4.40   1 0.59859-0.50166-0.71638 0.79386 0.37792 0.32708
   1   1  16    6.31    4.33   1 0.60302-0.50747-0.72197 0.79943 0.35892 0.30475
   1   1  15   12.85    4.19   1 0.60725-0.51306-0.72707 0.80452 0.34012 0.28222
   1   1  14  371.13   10.39   1 0.61128-0.51847-0.73169 0.80912 0.32154 0.25948
   1   1  13    9.39    3.56   1 0.61516-0.52372-0.73580 0.81322 0.30323 0.23647
   1   1  12  128.24    6.20   1 0.61890-0.52884-0.73939 0.81680 0.28525 0.21312
   1   1  11    9.46    3.42   1 0.62256-0.53387-0.74245 0.81985 0.26768 0.18936
   1   1  10  561.47   10.06   1 0.62618-0.53886-0.74493 0.82231 0.25063 0.16509
   1   1   9   30.72    3.11   1 0.62982-0.54388-0.74678 0.82415 0.23425 0.14015
   1   1   8    3.27    2.62   1 0.63358-0.54901-0.74791 0.82526 0.21874 0.11433
   1   1   7  139.43    4.66   1 0.63759-0.55439-0.74819 0.82553 0.20441 0.08733
   1   1   6 2292.95   15.11   1 0.64203-0.56021-0.74743 0.82476 0.19175 0.05867
   1   1   5   23.24    2.60   1 0.64720-0.56676-0.74527 0.82259 0.18150 0.02760
   1   1   4 1785.45   11.38   1 0.65360-0.57452-0.74110 0.81841 0.17497-0.00720
   1   1   3   31.91    2.58   1 0.66207-0.58437-0.73368 0.81097 0.17460-0.04815
   1   1   2   45.82    2.70   1 0.67427-0.59794-0.72018 0.79745 0.18552-0.10040
   1   1   1  234.11    3.65   1 0.69365-0.61870-0.69261 0.76988 0.22055-0.17675
   1   1   0 2290.52    9.41   1 0.72705-0.65347-0.61881 0.69606 0.32126-0.31879
   1   2   0 1834.17   10.68   1 0.73364-0.66006-0.25460 0.40911 0.65400-0.65151
   1   2   1 1913.13   11.17   1 0.74988-0.67493-0.40303 0.55754 0.54915-0.50533
   1   2   2  405.90    5.72   1 0.74545-0.66912-0.49099 0.64552 0.47519-0.39005
   1   2   3   15.45    2.42   1 0.73523-0.65753-0.54562 0.70016 0.42621-0.29974
   1   2   4  322.94    5.71   1 0.72412-0.64505-0.58133 0.73588 0.39476-0.22697
   1   2   5  626.41    8.14   1 0.71359-0.63314-0.60565 0.76022 0.37544-0.16632
   1   2   6   13.19    2.42   1 0.70396-0.62214-0.62268 0.77726 0.36463-0.11419
   1   2   7  265.50    6.14   1 0.69521-0.61202-0.63478 0.78938 0.35996-0.06819
   1   2   8    4.44    2.43   1 0.68720-0.60264-0.64338 0.79799 0.35982-0.02672
   1   2   9  397.06    8.16   1 0.67979-0.59385-0.64937 0.80399 0.36310 0.01132
   1   2  10    3.37    2.98   1 0.67283-0.58551-0.65334 0.80798 0.36902 0.04672
   1   2  11   13.77    3.62   1 0.66620-0.57751-0.65571 0.81035 0.37703 0.08004
   1   2  12   31.93    4.20   1 0.65981-0.56975-0.65674 0.81140 0.38669 0.11171
   1   2  13  148.95    7.03   1 0.65358-0.56215-0.65663 0.81130 0.39769 0.14203
   1   2  14    6.44    3.85   1 0.64744-0.55463-0.65554 0.81023 0.40980 0.17124
   1   2  15   41.15    5.74   1 0.64132-0.54714-0.65357 0.80826 0.42283 0.19954
   1   2  16    1.88    4.34   1 0.63519-0.53963-0.65079 0.80550 0.43663 0.22707
   1   3  16    1.41    4.06   1 0.65867-0.56312-0.57544 0.80741 0.50623 0.15749
   1   3  15    2.08    3.80   1 0.66580-0.57162-0.57568 0.80763 0.49635 0.12604
   1   3  14   45.88    5.27   1 0.67290-0.58010-0.57479 0.80673 0.48756 0.09351
   1   3  13    3.12    3.83   1 0.68002-0.58859-0.57264 0.80456 0.48005 0.05969
   1   3  12   75.94    5.03   1 0.68719-0.59713-0.56903 0.80094 0.47405 0.02437
   1   3  11    1.89    3.24   1 0.69443-0.60575-0.56373 0.79563 0.46984-0.01275
   1   3  10   15.81    3.41   1 0.70178-0.61446-0.55642 0.78830 0.46777-0.05201
   1   3   9   62.21    4.55   1 0.70924-0.62330-0.54666 0.77853 0.46829-0.09385
   1   3   8    9.45    2.98   1 0.71679-0.63222-0.53387 0.76573 0.47196-0.13884
   1   3   7  105.10    4.53   1 0.72436-0.64117-0.51723 0.74907 0.47949-0.18769
   1   3   6  194.42    5.65   1 0.73179-0.64997-0.49557 0.72741 0.49177-0.24130
   1   3   5    5.06    2.48   1 0.73869-0.65824-0.46726 0.69908 0.50995-0.30080
   1   3   4  269.61    5.97   1 0.74434-0.66527-0.42987 0.66167 0.53537-0.36755
   1   3   3  254.94    5.51   1 0.74734-0.66964-0.37988 0.61168 0.56956-0.44307
   1   3   2    2.09    2.30   1 0.74501-0.66869-0.31223 0.54402 0.61380-0.52863
   1   3   1  150.78    4.24   1 0.73253-0.65757-0.22001 0.45178 0.66813-0.62429
   1   3   0  518.95    7.12   1 0.70172-0.62814-0.09523 0.32698 0.72897-0.72645
   1   4   0   36.04    3.28   1 0.67975-0.60617 0.00141 0.30760 0.75564-0.75309
   1   4   1 1284.48   12.65   1 0.71095-0.63600-0.09913 0.40815 0.71944-0.67557
   1   4   2  153.72    4.98   1 0.72943-0.65310-0.18147 0.49050 0.68337-0.59818
   1   4   3   11.91    2.78   1 0.73899-0.66129-0.24784 0.55688 0.65061-0.52410
   1   4   4    7.84    2.70   1 0.74259-0.66352-0.30101 0.61007 0.62255-0.45471
   1   4   5  264.43    6.80   1 0.74230-0.66185-0.34359 0.65266 0.59953-0.39036
   1   4   6   21.88    3.37   1 0.73950-0.65768-0.37776 0.68685 0.58132-0.33083
   1   4   7  193.45    6.30   1 0.73511-0.65191-0.40526 0.71435 0.56750-0.27568
   1   4   8   -3.63    2.86   1 0.72970-0.64513-0.42742 0.73653 0.55755-0.22440
   1   4   9  232.33    7.47   1 0.72364-0.63770-0.44528 0.75441 0.55095-0.17648
   1   4  10   14.94    3.75   1 0.71716-0.62985-0.45963 0.76877 0.54725-0.13146
   1   4  11   41.52    4.49   1 0.71041-0.62173-0.47108 0.78023 0.54605-0.08893
   1   4  12   -0.90    3.79   1 0.70347-0.61341-0.48009 0.78925 0.54700-0.04856
   1   4  13   46.48    5.51   1 0.69639-0.60495-0.48702 0.79620 0.54982-0.01005
   1   4  14    5.93    4.71   1 0.68919-0.59638-0.49217 0.80136 0.55424 0.02685
   1   4  15   65.26    6.26   1 0.68187-0.58769-0.49575 0.80495 0.56006 0.06236
   1   5  14  110.62    7.43   1 0.69793-0.60512-0.40964 0.79608 0.61019-0.02907
   1   5  13   11.19    4.33   1 0.70469-0.61325-0.40202 0.78844 0.60761-0.06782
   1   5  12  220.49    8.95   1 0.71113-0.62107-0.39241 0.77883 0.60654-0.10808
   1   5  11    0.45    3.88   1 0.71720-0.62851-0.38055 0.76695 0.60719-0.15005
   1   5  10   55.34    5.14   1 0.72278-0.63546-0.36608 0.75247 0.60974-0.19392
   1   5   9   -4.01    3.43   1 0.72773-0.64179-0.34858 0.73496 0.61443-0.23994
   1   5   8  384.55    9.71   1 0.73186-0.64729-0.32752 0.71389 0.62148-0.28831
   1   5   7    1.24    3.27   1 0.73487-0.65167-0.30226 0.68861 0.63113-0.33928
   1   5   6  248.03    7.69   1 0.73635-0.65453-0.27202 0.65836 0.64356-0.39305
   1   5   5    0.16    2.88   1 0.73572-0.65527-0.23585 0.62218 0.65892-0.44973
   1   5   4  333.73    8.06   1 0.73221-0.65313-0.19267 0.57898 0.67718-0.50931
   1   5   3  138.37    5.55   1 0.72474-0.64705-0.14125 0.52755 0.69806-0.57151
   1   5   2  338.90    7.82   1 0.71196-0.63564-0.08034 0.46662 0.72086-0.63564
   1   5   1    6.93    2.80   1 0.69217-0.61722-0.00886 0.39513 0.74428-0.70039
   1   5   0  416.82    8.43   1 0.66348-0.58990 0.07375 0.31251 0.76621-0.76365
   1   6   0    5.38    3.20   1 0.65004-0.57646 0.13441 0.32910 0.76916-0.76657
   1   6   1  407.94    9.39   1 0.67585-0.60090 0.06496 0.39857 0.75625-0.71233
   1   6   2   22.81    4.06   1 0.69521-0.61888 0.00285 0.46069 0.74152-0.65627
   1   6   3   28.75    3.70   1 0.70911-0.63141-0.05197 0.51552 0.72635-0.59978
   1   6   4    1.99    3.27   1 0.71855-0.63948-0.09989 0.56346 0.71174-0.54385
   1   6   5  105.80    5.69   1 0.72441-0.64396-0.14150 0.60508 0.69835-0.48914
   1   6   6   13.09    3.92   1 0.72744-0.64562-0.17746 0.64105 0.68659-0.43605
   1   6   7  160.17    7.06   1 0.72824-0.64504-0.20841 0.67202 0.67665-0.38478
   1   6   8    5.60    3.26   1 0.72729-0.64272-0.23499 0.69860 0.66860-0.33541
   1   6   9   81.63    6.01   1 0.72496-0.63902-0.25772 0.72135 0.66242-0.28791
   1   6  10    0.72    3.96   1 0.72155-0.63423-0.27710 0.74074 0.65804-0.24220
   1   6  11   54.28    5.65   1 0.71726-0.62857-0.29354 0.75719 0.65536-0.19819
   1   6  12    2.42    4.03   1 0.71227-0.62221-0.30739 0.77106 0.65425-0.15576
   1   6  13   53.89    6.26   1 0.70669-0.61526-0.31895 0.78263 0.65459-0.11478
   1   7  11   14.44    4.88   1 0.71244-0.62375-0.21054 0.75145 0.69265-0.23546
   1   7  10    5.12    3.92   1 0.71553-0.62821-0.19300 0.73389 0.69475-0.27888
   1   7   9    6.94    3.81   1 0.71760-0.63166-0.17271 0.71359 0.69813-0.32359
   1   7   8   57.73    5.38   1 0.71844-0.63388-0.14938 0.69025 0.70281-0.36960
   1   7   7    0.00    3.31   1 0.71782-0.63462-0.12267 0.66352 0.70878-0.41689
   1   7   6   45.58    5.28   1 0.71541-0.63359-0.09219 0.63304 0.71597-0.46540
   1   7   5   10.30    4.08   1 0.71083-0.63039-0.05758 0.59841 0.72422-0.51498
   1   7   4   28.31    4.15   1 0.70366-0.62458-0.01844 0.55926 0.73329-0.56538
   1   7   3    6.86    3.80   1 0.69335-0.61566 0.02556 0.51524 0.74280-0.61621
   1   7   2   49.66    4.71   1 0.67936-0.60303 0.07470 0.46609 0.75220-0.66693
   1   7   1   18.40    4.27   1 0.66107-0.58612 0.12908 0.41169 0.76075-0.71680
   1   7   0   51.79    5.07   1 0.63790-0.56432 0.18859 0.35217 0.76752-0.76490
   1   8   0   -4.27    3.90   1 0.62624-0.55266 0.23883 0.37919 0.76263-0.75999
   1   8   1   74.06    6.03   1 0.64708-0.57213 0.18707 0.43096 0.76027-0.71631
   1   8   2   42.03    5.20   1 0.66412-0.58780 0.13906 0.47898 0.75629-0.67100
   1   8   3   39.46    4.81   1 0.67772-0.60002 0.09495 0.52310 0.75132-0.62471
   1   8   4    1.99    3.82   1 0.68824-0.60916 0.05475 0.56331 0.74591-0.57797
   1   8   5   65.34    6.38   1 0.69607-0.61562 0.01837 0.59971 0.74049-0.53122
   1   8   6    9.93    4.27   1 0.70156-0.61974-0.01438 0.63247 0.73539-0.48480
   1   8   7   75.90    6.44   1 0.70504-0.62185-0.04371 0.66181 0.73085-0.43894
   1   8   8   -4.20    4.25   1 0.70680-0.62223-0.06985 0.68797 0.72704-0.39380
   1   9   3    2.54    4.24   1 0.66211-0.58441 0.15852 0.53679 0.75411-0.62747
   1   9   2   30.15    5.08   1 0.64915-0.57282 0.19823 0.49706 0.75561-0.67030
   1   9   1    7.21    4.47   1 0.63337-0.55842 0.24094 0.45434 0.75611-0.71212
   1   9   0   58.07    6.71   1 0.61455-0.54097 0.28649 0.40878 0.75513-0.75247
   2   9   0   -5.93    4.35   1 0.67610-0.52895 0.22011 0.47516 0.72532-0.72021
   2   9   1   47.59    5.85   1 0.69202-0.54349 0.17530 0.51998 0.72294-0.67650
   2   8   7    4.15    4.57   1 0.74646-0.58969-0.10046 0.71857 0.68222-0.38786
   2   8   6   31.91    5.49   1 0.74548-0.59008-0.07472 0.69281 0.68672-0.43369
   2   8   5   -1.04    4.30   1 0.74281-0.58879-0.04555 0.66363 0.69225-0.48054
   2   8   4   39.24    5.39   1 0.73815-0.58550-0.01264 0.63071 0.69868-0.52829
   2   8   3   -0.50    4.27   1 0.73110-0.57982 0.02432 0.59373 0.70577-0.57671
   2   8   2   48.33    5.52   1 0.72123-0.57132 0.06562 0.55242 0.71320-0.62546
   2   8   1   38.86    4.99   1 0.70805-0.55952 0.11148 0.50655 0.72049-0.67408
   2   8   0  106.72    7.11   1 0.69107-0.54392 0.16197 0.45604 0.72703-0.72195
   2   7   0    8.11    4.13   1 0.70663-0.55947 0.09811 0.44265 0.72388-0.71882
   2   7   1  206.78    7.89   1 0.72447-0.57594 0.04082 0.49995 0.71181-0.66542
   2   7   2    3.37    3.49   1 0.73756-0.58765-0.01010 0.55089 0.69935-0.61164
   2   7   3   10.31    4.18   1 0.74669-0.59542-0.05500 0.59580 0.68733-0.55829
   2   7   4    8.13    3.85   1 0.75262-0.59997-0.09432 0.63514 0.67630-0.50593
   2   7   5  220.84    8.68   1 0.75594-0.60192-0.12861 0.66944 0.66661-0.45492
   2   7   6   20.79    4.32   1 0.75719-0.60179-0.15840 0.69924 0.65846-0.40545
   2   7   7   38.07    4.83   1 0.75678-0.60000-0.18420 0.72506 0.65193-0.35760
   2   7   8   36.63    5.07   1 0.75503-0.59688-0.20647 0.74734 0.64703-0.31137
   2   7   9    7.66    4.83   1 0.75220-0.59268-0.22563 0.76651 0.64370-0.26671
   2   7  10    3.05    3.88   1 0.74849-0.58759-0.24202 0.78292 0.64187-0.22356
   2   6  12   53.82    6.21   1 0.73933-0.57569-0.35012 0.81379 0.59930-0.09837
   2   6  11    2.87    3.82   1 0.74523-0.58296-0.34005 0.80370 0.59794-0.13833
   2   6  10   30.12    4.97   1 0.75069-0.58980-0.32778 0.79142 0.59814-0.17985
   2   6   9    1.17    3.71   1 0.75562-0.59610-0.31302 0.77665 0.60007-0.22311
   2   6   8   65.58    5.67   1 0.75989-0.60174-0.29539 0.75900 0.60391-0.26828
   2   6   7   13.55    3.98   1 0.76328-0.60651-0.27441 0.73801 0.60985-0.31554
   2   6   6  134.07    6.59   1 0.76555-0.61015-0.24954 0.71313 0.61806-0.36507
   2   6   5    0.97    3.57   1 0.76630-0.61228-0.22012 0.68370 0.62867-0.41700
   2   6   4   79.47    5.59   1 0.76505-0.61240-0.18537 0.64893 0.64174-0.47141
   2   6   3   40.90    4.14   1 0.76113-0.60985-0.14439 0.60794 0.65723-0.52822
   2   6   2    4.29    3.39   1 0.75365-0.60375-0.09623 0.55976 0.67485-0.58716
   2   6   1   19.39    4.04   1 0.74151-0.59298-0.03989 0.50341 0.69402-0.64765
   2   6   0  252.05    7.74   1 0.72337-0.57621 0.02546 0.43805 0.71366-0.70863
   2   5   0    1.89    2.62   1 0.74198-0.59483-0.06152 0.44778 0.69186-0.68685
   2   5   1   44.08    3.73   1 0.75902-0.61049-0.13604 0.52231 0.66153-0.61520
   2   5   2  148.38    5.68   1 0.76854-0.61864-0.19733 0.58362 0.63376-0.54609
   2   5   3   12.12    3.19   1 0.77282-0.62154-0.24745 0.63375 0.60969-0.48070
   2   5   4   31.99    3.75   1 0.77351-0.62086-0.28837 0.67468 0.58969-0.41938
   2   5   5  420.05    9.45   1 0.77177-0.61775-0.32182 0.70814 0.57371-0.36207
   2   5   6   13.35    3.77   1 0.76840-0.61300-0.34919 0.73553 0.56145-0.30848
   2   5   7  184.22    7.03   1 0.76392-0.60715-0.37161 0.75796 0.55255-0.25826
   2   5   8   24.77    4.00   1 0.75870-0.60055-0.38998 0.77634 0.54663-0.21101
   2   5   9    8.14    3.84   1 0.75295-0.59344-0.40497 0.79135 0.54332-0.16638
   2   5  10    7.99    3.85   1 0.74684-0.58595-0.41714 0.80353 0.54230-0.12404
   2   5  11  161.62    7.70   1 0.74046-0.57820-0.42692 0.81332 0.54328-0.08369
   2   5  12   58.51    5.75   1 0.73387-0.57023-0.43465 0.82106 0.54600-0.04509
   2   5  13  130.67    7.74   1 0.72710-0.56209-0.44058 0.82701 0.55025-0.00801
   2   5  14    2.58    4.07   1 0.72017-0.55379-0.44495 0.83139 0.55583 0.02774
   2   4  15   11.42    5.02   1 0.70034-0.53258-0.52602 0.83522 0.50537 0.11949
   2   4  14  142.98    7.78   1 0.70727-0.54089-0.52531 0.83450 0.49617 0.08737
   2   4  13   16.88    4.40   1 0.71416-0.54915-0.52342 0.83260 0.48807 0.05414
   2   4  12  127.64    7.19   1 0.72103-0.55739-0.52022 0.82938 0.48125 0.01964
   2   4  11   -2.15    3.26   1 0.72789-0.56563-0.51551 0.82466 0.47591-0.01635
   2   4  10  133.00    6.83   1 0.73477-0.57387-0.50905 0.81818 0.47234-0.05410
   2   4   9    7.64    3.56   1 0.74165-0.58213-0.50052 0.80964 0.47083-0.09392
   2   4   8  293.00    8.20   1 0.74854-0.59039-0.48950 0.79861 0.47179-0.13620
   2   4   7   45.47    4.19   1 0.75536-0.59859-0.47543 0.78453 0.47570-0.18144
   2   4   6  404.35    8.78   1 0.76202-0.60662-0.45756 0.76664 0.48316-0.23022
   2   4   5    0.71    2.92   1 0.76829-0.61426-0.43483 0.74390 0.49488-0.28327
   2   4   4  344.50    7.55   1 0.77376-0.62111-0.40581 0.71487 0.51174-0.34146
   2   4   3    2.30    2.67   1 0.77773-0.62645-0.36849 0.67754 0.53472-0.40576
   2   4   2   61.90    3.89   1 0.77891-0.62901-0.32007 0.62911 0.56480-0.47716
   2   4   1   48.75    3.48   1 0.77511-0.62658-0.25675 0.56577 0.60267-0.55635
   2   4   0 1225.46   12.80   1 0.76267-0.61552-0.17366 0.48267 0.64799-0.64300
   2   3   0  399.03    6.77   1 0.78105-0.63389-0.33334 0.56510 0.55362-0.54866
   2   3   1  817.74    9.35   1 0.78110-0.63257-0.41634 0.64811 0.49092-0.44463
   2   3   2   19.54    2.86   1 0.77466-0.62475-0.47194 0.70372 0.44630-0.35868
   2   3   3  418.04    7.30   1 0.76610-0.61482-0.51041 0.74220 0.41570-0.28676
   2   3   4  292.55    6.52   1 0.75716-0.60451-0.53781 0.76962 0.39556-0.22529
   2   3   5  953.36   11.63   1 0.74849-0.59446-0.55777 0.78959 0.38319-0.17160
   2   3   6  101.82    4.56   1 0.74028-0.58488-0.57251 0.80434 0.37668-0.12376
   2   3   7  261.68    6.78   1 0.73256-0.57579-0.58343 0.81528 0.37463-0.08039
   2   3   8   13.45    3.07   1 0.72527-0.56713-0.59148 0.82334 0.37605-0.04048
   2   3   9   11.77    3.60   1 0.71834-0.55882-0.59728 0.82915 0.38020-0.00331
   2   3  10  108.35    5.73   1 0.71169-0.55080-0.60127 0.83316 0.38654 0.03167
   2   3  11   75.50    5.27   1 0.70524-0.54298-0.60377 0.83567 0.39466 0.06488
   2   3  12   36.69    4.57   1 0.69894-0.53530-0.60500 0.83691 0.40424 0.09663
   2   3  13  109.69    6.48   1 0.69271-0.52770-0.60512 0.83705 0.41502 0.12717
   2   3  14   36.29    5.10   1 0.68652-0.52013-0.60428 0.83621 0.42682 0.15670
   2   3  15   20.22    5.22   1 0.68031-0.51255-0.60255 0.83450 0.43947 0.18537
   2   2  16   12.82    3.96   1 0.64719-0.47806-0.67109 0.82580 0.38274 0.28340
   2   2  15    1.55    4.00   1 0.65200-0.48424-0.67571 0.83041 0.36524 0.25958
   2   2  14   21.49    3.83   1 0.65666-0.49027-0.67978 0.83447 0.34807 0.23542
   2   2  13    9.68    3.94   1 0.66121-0.49619-0.68328 0.83796 0.33132 0.21085
   2   2  12    2.43    3.51   1 0.66568-0.50203-0.68619 0.84085 0.31505 0.18579
   2   2  11   36.39    4.16   1 0.67011-0.50785-0.68845 0.84310 0.29937 0.16015
   2   2  10   77.04    4.79   1 0.67457-0.51368-0.69002 0.84465 0.28441 0.13378
   2   2   9    3.87    2.66   1 0.67913-0.51961-0.69080 0.84542 0.27037 0.10650
   2   2   8   28.36    3.32   1 0.68387-0.52573-0.69069 0.84530 0.25748 0.07806
   2   2   7    0.77    2.37   1 0.68892-0.53215-0.68951 0.84411 0.24608 0.04814
   2   2   6  211.92    5.60   1 0.69445-0.53905-0.68701 0.84159 0.23666 0.01623
   2   2   5    2.17    2.35   1 0.70068-0.54665-0.68279 0.83736 0.22996-0.01839
   2   2   4   -0.74    2.27   1 0.70795-0.55530-0.67619 0.83075 0.22708-0.05684
   2   2   3  125.19    4.17   1 0.71676-0.56549-0.66608 0.82063 0.22985-0.10094
   2   2   2  598.03    7.39   1 0.72784-0.57794-0.65031 0.80484 0.24145-0.15386
   2   2   1   11.07    2.55   1 0.74222-0.59369-0.62437 0.77889 0.26780-0.22153
   2   2   0 1867.16   12.15   1 0.76088-0.61372-0.57736 0.73187 0.32112-0.31618
   2   1   0  141.59    3.72   1 0.52403-0.37687-0.81944 0.89669-0.21492 0.21983
   2   1   1    0.99    2.34   1 0.56415-0.41562-0.81197 0.88923-0.13125 0.17749
   2   1   2  668.30    7.05   1 0.58507-0.43517-0.80542 0.88270-0.07555 0.16312
   2   1   3  606.33    7.14   1 0.59771-0.44643-0.80000 0.87729-0.03267 0.16156
   2   1   4   28.73    2.97   1 0.60598-0.45333-0.79531 0.87261 0.00334 0.16688
   2   1   5  688.87    8.46   1 0.61161-0.45758-0.79102 0.86833 0.03523 0.17631
   2   1   6   23.58    2.87   1 0.61549-0.46009-0.78690 0.86423 0.06447 0.18839
   2   1   7  146.75    4.88   1 0.61811-0.46134-0.78282 0.86016 0.09191 0.20228
   2   1   8   82.83    4.34   1 0.61977-0.46163-0.77867 0.85602 0.11807 0.21744
   2   1   9  302.43    7.50   1 0.62067-0.46115-0.77437 0.85174 0.14328 0.23356
   2   1  10   25.07    3.36   1 0.62091-0.46002-0.76988 0.84727 0.16778 0.25039
   2   1  11   71.93    4.64   1 0.62060-0.45833-0.76516 0.84256 0.19172 0.26777
   2   1  12   17.37    3.85   1 0.61979-0.45615-0.76017 0.83758 0.21522 0.28560
   2   1  13  380.43   10.39   1 0.61851-0.45350-0.75488 0.83230 0.23836 0.30378
   2   1  14   33.14    4.25   1 0.61681-0.45043-0.74928 0.82671 0.26122 0.32224
   2   1  15   30.68    4.98   1 0.61471-0.44695-0.74334 0.82078 0.28384 0.34095
   2   1  16    5.98    4.04   1 0.61221-0.44308-0.73704 0.81450 0.30626 0.35985
   2   0  16  188.45    8.93   1 0.56902-0.39988-0.79593 0.79614 0.22523 0.44086
   2   0  15   -5.24    4.51   1 0.56831-0.40055-0.80314 0.80334 0.19738 0.42739
   2   0  14  213.52    8.40   1 0.56681-0.40042-0.81004 0.81023 0.16871 0.41473
   2   0  13   -6.32    4.16   1 0.56439-0.39938-0.81665 0.81682 0.13906 0.40306
   2   0  12  279.36    8.53   1 0.56093-0.39729-0.82297 0.82312 0.10822 0.39257
   2   0  11  -12.12    3.81   1 0.55625-0.39398-0.82901 0.82915 0.07593 0.38354
   2   0  10 1075.10   14.10   1 0.55009-0.38920-0.83477 0.83490 0.04183 0.37631
   2   0   9   -0.14    2.72   1 0.54211-0.38259-0.84022 0.84034 0.00547 0.37134
   2   0   8  532.42    8.98   1 0.53182-0.37367-0.84531 0.84541-0.03378 0.36927
   2   0   7    1.60    2.28   1 0.51850-0.36173-0.84991 0.85000-0.07681 0.37097
   2   0   6 1538.70   13.01   1 0.50110-0.34570-0.85377 0.85385-0.12487 0.37771
   2   0   5   -1.23    2.39   1 0.47794-0.32391-0.85636 0.85643-0.17978 0.39130
   2   0   4   -2.76    2.30   1 0.44631-0.29366-0.85658 0.85663-0.24428 0.41447
   2   0   3   -1.13    2.20   1 0.40161-0.25033-0.85205 0.85209-0.32249 0.45135
   2   0   2 2469.29   12.48   1 0.33568-0.18578-0.83729 0.83731-0.42045 0.50799
   2   0   1    0.58    2.25   1 0.23400-0.08547-0.79927 0.79928-0.54572 0.59193
   2   0   0  760.69    6.72   1 0.07358 0.07358-0.70743 0.70743-0.70034 0.70523
   3   0   0   -2.49    2.41   1 0.11037 0.11037-0.70502 0.70502-0.69672 0.70406
   3   0   1    2.94    2.36   1 0.22497-0.00286-0.77414 0.77415-0.58413 0.63279
   3   0   2  -10.71    2.45   1 0.30959-0.08611-0.81265 0.81268-0.48341 0.57339
   3   0   3   98.26    3.69   1 0.37195-0.14710-0.83341 0.83345-0.39642 0.52773
   3   0   4   -1.45    2.35   1 0.41855-0.19232-0.84400 0.84405-0.32155 0.49419
   3   0   5   18.35    3.07   1 0.45402-0.22642-0.84864 0.84870-0.25647 0.47043
   3   0   6    1.06    2.30   1 0.48150-0.25252-0.84968 0.84976-0.19908 0.45437
   3   0   7   22.40    3.41   1 0.50311-0.27276-0.84847 0.84856-0.14771 0.44433
   3   0   8   -4.45    2.72   1 0.52032-0.28859-0.84576 0.84586-0.10108 0.43902
   3   0   9   24.45    3.81   1 0.53413-0.30103-0.84201 0.84212-0.05820 0.43746
   3   0  10    0.52    3.01   1 0.54525-0.31078-0.83749 0.83762-0.01833 0.43892
   3   0  11    3.02    3.09   1 0.55423-0.31838-0.83237 0.83251 0.01909 0.44282
   3   0  12    1.03    3.26   1 0.56142-0.32420-0.82674 0.82690 0.05451 0.44872
   3   0  13   54.29    5.29   1 0.56713-0.32854-0.82067 0.82084 0.08828 0.45629
   3   0  14   -7.74    3.73   1 0.57156-0.33160-0.81420 0.81438 0.12065 0.46524
   3   0  15    5.49    4.23   1 0.57490-0.33356-0.80733 0.80753 0.15186 0.47535
   3   0  16   -3.67    4.14   1 0.57726-0.33454-0.80008 0.80029 0.18207 0.48647
   3   1  16   30.94    5.17   1 0.62124-0.37853-0.74633 0.82379 0.25912 0.40944
   3   1  15    1.58    4.18   1 0.62211-0.38077-0.75328 0.83072 0.23376 0.39348
   3   1  14   66.30    5.95   1 0.62240-0.38243-0.75990 0.83733 0.20790 0.37801
   3   1  13    8.34    4.06   1 0.62206-0.38347-0.76621 0.84363 0.18146 0.36312
   3   1  12  271.70    8.68   1 0.62103-0.38381-0.77225 0.84966 0.15432 0.34894
   3   1  11   -1.52    3.06   1 0.61922-0.38337-0.77802 0.85542 0.12634 0.33559
   3   1  10   -4.72    3.31   1 0.61651-0.38203-0.78356 0.86095 0.09733 0.32328
   3   1   9   52.99    4.19   1 0.61274-0.37964-0.78889 0.86626 0.06705 0.31224
   3   1   8   92.57    4.83   1 0.60771-0.37598-0.79402 0.87137 0.03516 0.30280
   3   1   7   12.22    2.99   1 0.60109-0.37074-0.79897 0.87631 0.00123 0.29541
   3   1   6  962.50   11.50   1 0.59245-0.36347-0.80374 0.88107-0.03538 0.29069
   3   1   5   10.76    2.30   1 0.58111-0.35351-0.80830 0.88561-0.07558 0.28956
   3   1   4  148.56    4.59   1 0.56604-0.33981-0.81252 0.88982-0.12070 0.29336
   3   1   3   12.41    2.58   1 0.54553-0.32067-0.81608 0.89337-0.17285 0.30419
   3   1   2   27.92    2.86   1 0.51659-0.29311-0.81817 0.89544-0.23540 0.32541
   3   1   1    8.64    2.37   1 0.47372-0.25161-0.81664 0.89390-0.31401 0.36270
   3   1   0  382.66    6.16   1 0.40579-0.18505-0.80549 0.88274-0.41841 0.42577
   3   2   0  176.34    4.92   1 0.67841-0.45767-0.73429 0.88880-0.00169 0.00907
   3   2   1 1568.17   12.79   1 0.67948-0.45737-0.73369 0.88821 0.02010 0.02861
   3   2   2   57.90    3.61   1 0.68011-0.45662-0.73286 0.88739 0.04150 0.04853
   3   2   3 1126.57   11.36   1 0.68038-0.45553-0.73175 0.88629 0.06269 0.06867
   3   2   4   51.81    3.33   1 0.68034-0.45411-0.73032 0.88487 0.08374 0.08895
   3   2   5  765.47   10.30   1 0.68001-0.45241-0.72856 0.88313 0.10470 0.10931
   3   2   6   -2.86    2.77   1 0.67939-0.45042-0.72647 0.88105 0.12561 0.12973
   3   2   7  816.80   11.69   1 0.67850-0.44815-0.72402 0.87862 0.14646 0.15020
   3   2   8    6.64    2.88   1 0.67734-0.44561-0.72122 0.87583 0.16729 0.17069
   3   2   9  488.34    9.94   1 0.67590-0.44281-0.71806 0.87269 0.18809 0.19122
   3   2  10   51.51    4.63   1 0.67420-0.43973-0.71454 0.86917 0.20888 0.21176
   3   2  11  246.01    8.11   1 0.67222-0.43637-0.71064 0.86529 0.22964 0.23232
   3   2  12   22.76    4.22   1 0.66996-0.43274-0.70637 0.86103 0.25040 0.25289
   3   2  13  252.35    8.97   1 0.66742-0.42883-0.70171 0.85638 0.27114 0.27347
   3   2  14    5.76    3.92   1 0.66460-0.42464-0.69665 0.85134 0.29187 0.29406
   3   2  15   67.49    6.22   1 0.66150-0.42016-0.69119 0.84589 0.31260 0.31466
   3   3  15    2.81    4.00   1 0.69274-0.45140-0.62286 0.85481 0.38616 0.24112
   3   3  14  134.92    7.93   1 0.69780-0.45783-0.62655 0.85848 0.36996 0.21600
   3   3  13   -1.70    3.86   1 0.70276-0.46417-0.62961 0.86153 0.35422 0.19042
   3   3  12  187.39    7.85   1 0.70765-0.47043-0.63203 0.86394 0.33902 0.16428
   3   3  11   22.52    4.63   1 0.71251-0.47666-0.63374 0.86564 0.32448 0.13750
   3   3  10  172.40    6.90   1 0.71739-0.48292-0.63470 0.86658 0.31073 0.10993
   3   3   9   10.32    3.39   1 0.72235-0.48926-0.63481 0.86668 0.29793 0.08140
   3   3   8   93.72    5.06   1 0.72747-0.49575-0.63395 0.86580 0.28632 0.05169
   3   3   7    5.92    3.06   1 0.73284-0.50249-0.63195 0.86379 0.27618 0.02050
   3   3   6  778.00   11.55   1 0.73858-0.50960-0.62857 0.86040 0.26794-0.01258
   3   3   5  113.97    4.93   1 0.74484-0.51724-0.62345 0.85527 0.26217-0.04813
   3   3   4  627.43    9.64   1 0.75183-0.52560-0.61606 0.84786 0.25967-0.08696
   3   3   3   -3.25    2.58   1 0.75980-0.53494-0.60553 0.83732 0.26168-0.13029
   3   3   2   78.42    3.99   1 0.76906-0.54558-0.59043 0.82221 0.27006-0.18000
   3   3   1    5.37    2.74   1 0.77998-0.55787-0.56821 0.79998 0.28783-0.23909
   3   3   0  487.45    8.07   1 0.79270-0.57197-0.53401 0.76577 0.32005-0.31264
   3   4   0    0.66    2.74   1 0.81240-0.59166-0.34698 0.65599 0.49526-0.48783
   3   4   1   83.78    4.44   1 0.80896-0.58685-0.40171 0.71073 0.45573-0.40697
   3   4   2   58.31    3.89   1 0.80276-0.57928-0.44135 0.75038 0.42730-0.33722
   3   4   3   74.01    4.15   1 0.79553-0.57067-0.47065 0.77969 0.40769-0.27628
   3   4   4    0.15    2.59   1 0.78805-0.56182-0.49268 0.80174 0.39495-0.22222
   3   4   5   93.17    4.77   1 0.78067-0.55306-0.50943 0.81850 0.38758-0.17352
   3   4   6    1.81    3.09   1 0.77351-0.54453-0.52224 0.83133 0.38445-0.12906
   3   4   7   39.49    4.55   1 0.76660-0.53625-0.53202 0.84112 0.38468-0.08797
   3   4   8    8.94    3.29   1 0.75992-0.52819-0.53940 0.84851 0.38762-0.04959
   3   4   9   69.16    5.22   1 0.75343-0.52033-0.54483 0.85396 0.39277-0.01341
   3   4  10    9.56    3.85   1 0.74710-0.51262-0.54865 0.85778 0.39973 0.02095
   3   4  11  103.82    6.27   1 0.74086-0.50501-0.55109 0.86024 0.40820 0.05380
   3   4  12   24.30    4.75   1 0.73468-0.49746-0.55234 0.86150 0.41794 0.08539
   3   4  13   40.02    5.47   1 0.72852-0.48993-0.55254 0.86171 0.42874 0.11592
   3   4  14   -1.67    4.20   1 0.72233-0.48237-0.55179 0.86098 0.44046 0.14553
   3   5  13   12.01    4.50   1 0.74571-0.50711-0.47281 0.85923 0.49382 0.05086
   3   5  12   27.59    4.84   1 0.75232-0.51510-0.47004 0.85645 0.48621 0.01715
   3   5  11    8.16    4.18   1 0.75887-0.52302-0.46592 0.85232 0.47984-0.01781
   3   5  10  103.00    6.40   1 0.76536-0.53089-0.46025 0.84664 0.47493-0.05422
   3   5   9    9.68    3.78   1 0.77179-0.53869-0.45281 0.83918 0.47171-0.09232
   3   5   8   -0.62    3.40   1 0.77814-0.54642-0.44328 0.82964 0.47045-0.13239
   3   5   7   19.50    3.72   1 0.78439-0.55404-0.43126 0.81761 0.47150-0.17477
   3   5   6  111.26    5.84   1 0.79044-0.56147-0.41624 0.80257 0.47528-0.21987
   3   5   5   26.67    4.08   1 0.79617-0.56857-0.39751 0.78384 0.48226-0.26818
   3   5   4  297.09    8.32   1 0.80132-0.57509-0.37417 0.76048 0.49304-0.32028
   3   5   3    6.98    2.93   1 0.80550-0.58064-0.34496 0.73125 0.50825-0.37682
   3   5   2    9.40    3.57   1 0.80801-0.58453-0.30822 0.69451 0.52860-0.43849
   3   5   1   21.69    3.66   1 0.80775-0.58564-0.26174 0.64801 0.55471-0.50593
   3   5   0  212.20    6.91   1 0.80291-0.58217-0.20264 0.58890 0.58692-0.57946
   3   6   0    5.24    3.85   1 0.78634-0.56561-0.09016 0.55367 0.63695-0.62946
   3   6   1  227.97    7.86   1 0.79577-0.57366-0.14685 0.61037 0.61361-0.56480
   3   6   2    8.20    3.34   1 0.80057-0.57708-0.19401 0.65754 0.59321-0.50307
   3   6   3   37.55    4.60   1 0.80207-0.57722-0.23316 0.69671 0.57612-0.44466
   3   6   4    1.80    3.52   1 0.80125-0.57503-0.26567 0.72923 0.56236-0.38958
   3   6   5  244.45    8.41   1 0.79880-0.57120-0.29267 0.75625 0.55177-0.33766
   3   6   6    2.36    3.63   1 0.79520-0.56622-0.31511 0.77870 0.54409-0.28865
   3   6   7    4.92    4.09   1 0.79077-0.56042-0.33374 0.79734 0.53903-0.24227
   3   6   8   -1.17    3.94   1 0.78575-0.55402-0.34916 0.81277 0.53631-0.19822
   3   6   9   63.63    5.78   1 0.78028-0.54718-0.36187 0.82549 0.53566-0.15625
   3   6  10    4.91    4.11   1 0.77447-0.54000-0.37225 0.83589 0.53684-0.11611
   3   6  11   65.93    5.94   1 0.76838-0.53254-0.38061 0.84426 0.53965-0.07759
   3   7   9    3.03    4.31   1 0.78138-0.54828-0.27376 0.81464 0.58638-0.20695
   3   7   8   15.84    4.92   1 0.78569-0.55397-0.25886 0.79972 0.58758-0.24947
   3   7   7   32.50    4.91   1 0.78930-0.55895-0.24124 0.78209 0.59048-0.29370
   3   7   6   58.81    5.67   1 0.79202-0.56304-0.22050 0.76134 0.59523-0.33977
   3   7   5    2.61    4.02   1 0.79360-0.56600-0.19617 0.73700 0.60194-0.38781
   3   7   4  118.56    6.97   1 0.79372-0.56749-0.16768 0.70850 0.61072-0.43791
   3   7   3    5.20    3.99   1 0.79194-0.56708-0.13440 0.67520 0.62158-0.49010
   3   7   2    9.79    3.95   1 0.78768-0.56420-0.09560 0.63638 0.63444-0.54428
   3   7   1    3.30    3.25   1 0.78022-0.55811-0.05049 0.59127 0.64904-0.60021
   3   7   0   75.18    5.93   1 0.76865-0.54791 0.00168 0.53909 0.66487-0.65736
   3   8   0   -5.34    4.25   1 0.75119-0.53046 0.08012 0.53789 0.67984-0.67230
   3   8   1   82.69    6.22   1 0.76356-0.54145 0.03280 0.58523 0.66994-0.62108
   3   8   2   -2.06    4.26   1 0.77242-0.54894-0.00924 0.62728 0.66036-0.57018
   3   8   3   -4.18    4.49   1 0.77838-0.55353-0.04635 0.66440 0.65159-0.52008
   3   8   4   -0.53    4.15   1 0.78197-0.55574-0.07898 0.69704 0.64392-0.47109
   3   8   5  152.82    8.07   1 0.78362-0.55601-0.10755 0.72563 0.63754-0.42338
   3   8   6   12.85    4.52   1 0.78368-0.55470-0.13250 0.75059 0.63254-0.37706
   4   8   4   88.65    7.06   1 0.81899-0.51918-0.14205 0.76011 0.58282-0.40754
   4   8   3    1.66    4.22   1 0.81854-0.52011-0.11459 0.73265 0.58976-0.45581
   4   8   2   20.68    5.48   1 0.81629-0.51923-0.08283 0.70087 0.59846-0.50584
   4   8   1    9.98    5.00   1 0.81176-0.51607-0.04615 0.66418 0.60882-0.55751
   4   8   0   37.09    5.47   1 0.80433-0.51002-0.00395 0.62197 0.62058-0.61060
   4   7   0    1.41    3.94   1 0.82060-0.52629-0.09615 0.63691 0.59029-0.58034
   4   7   1  156.91    7.82   1 0.82580-0.53011-0.14045 0.68122 0.57330-0.52202
   4   7   2    7.84    3.62   1 0.82799-0.53093-0.17777 0.71855 0.55900-0.46639
   4   7   3   67.57    6.05   1 0.82797-0.52954-0.20918 0.74998 0.54746-0.41353
   4   7   4   47.29    4.90   1 0.82635-0.52655-0.23561 0.77642 0.53861-0.36335
   4   7   5  212.21    9.13   1 0.82356-0.52237-0.25785 0.79868 0.53226-0.31568
   4   7   6    2.86    4.67   1 0.81989-0.51733-0.27654 0.81738 0.52820-0.27030
   4   7   7   73.73    6.24   1 0.81556-0.51163-0.29220 0.83306 0.52623-0.22700
   4   7   8    3.91    4.61   1 0.81072-0.50542-0.30527 0.84614 0.52611-0.18556
   4   6  10   69.01    6.54   1 0.79356-0.48551-0.40982 0.87346 0.47579-0.05261
   4   6   9   17.49    4.67   1 0.79962-0.49295-0.40335 0.86698 0.47108-0.08922
   4   6   8   38.93    5.57   1 0.80556-0.50026-0.39510 0.85871 0.46796-0.12743
   4   6   7    2.15    3.68   1 0.81134-0.50742-0.38477 0.84837 0.46668-0.16748
   4   6   6   38.66    4.98   1 0.81692-0.51436-0.37200 0.83559 0.46755-0.20967
   4   6   5   23.12    4.33   1 0.82219-0.52101-0.35630 0.81987 0.47088-0.25433
   4   6   4   84.58    6.01   1 0.82700-0.52719-0.33705 0.80061 0.47710-0.30187
   4   6   3   48.64    4.98   1 0.83110-0.53267-0.31345 0.77700 0.48664-0.35274
   4   6   2   74.62    5.53   1 0.83410-0.53704-0.28445 0.74798 0.49999-0.40741
   4   6   1   -0.81    3.82   1 0.83537-0.53968-0.24866 0.71218 0.51765-0.46639
   4   6   0   95.26    6.18   1 0.83395-0.53963-0.20433 0.66784 0.53999-0.53006
   4   5   0   32.63    4.12   1 0.83914-0.54483-0.33414 0.72040 0.45673-0.44682
   4   5   1   30.38    3.96   1 0.83501-0.53932-0.37385 0.76012 0.43114-0.37991
   4   5   2    3.59    3.55   1 0.82943-0.53237-0.40412 0.79041 0.41288-0.32033
   4   5   3    1.83    3.41   1 0.82322-0.52479-0.42750 0.81380 0.40059-0.26671
   4   5   4    8.12    3.01   1 0.81679-0.51698-0.44573 0.83204 0.39311-0.21790
   4   5   5   79.62    5.44   1 0.81035-0.50917-0.46001 0.84633 0.38953-0.17300
   4   5   6   13.45    3.93   1 0.80398-0.50143-0.47119 0.85753 0.38912-0.13127
   4   5   7    4.05    3.55   1 0.79772-0.49379-0.47990 0.86625 0.39133-0.09215
   4   5   8    6.71    3.76   1 0.79155-0.48624-0.48658 0.87294 0.39568-0.05518
   4   5   9   24.52    4.30   1 0.78545-0.47877-0.49155 0.87793 0.40184-0.02001
   4   5  10    1.25    3.74   1 0.77941-0.47136-0.49508 0.88146 0.40950 0.01365
   4   5  11   -3.95    4.05   1 0.77338-0.46396-0.49734 0.88374 0.41845 0.04603
   4   5  12   10.57    4.17   1 0.76734-0.45655-0.49849 0.88490 0.42848 0.07732
   4   4  13   32.40    5.32   1 0.74041-0.42824-0.57466 0.88383 0.37289 0.17421
   4   4  12   15.74    4.86   1 0.74555-0.43475-0.57676 0.88592 0.35836 0.14742
   4   4  11    4.36    4.03   1 0.75063-0.44121-0.57813 0.88728 0.34447 0.11998
   4   4  10  155.14    7.33   1 0.75571-0.44766-0.57871 0.88785 0.33136 0.09177
   4   4   9    9.44    3.37   1 0.76082-0.45415-0.57843 0.88755 0.31917 0.06263
   4   4   8   50.15    4.93   1 0.76604-0.46074-0.57716 0.88627 0.30810 0.03238
   4   4   7   83.73    5.22   1 0.77142-0.46749-0.57475 0.88385 0.29838 0.00077
   4   4   6  125.82    6.27   1 0.77705-0.47449-0.57101 0.88009 0.29035-0.03252
   4   4   5    9.50    3.31   1 0.78302-0.48184-0.56563 0.87470 0.28443-0.06793
   4   4   4   67.18    4.32   1 0.78946-0.48965-0.55819 0.86725 0.28121-0.10603
   4   4   3   26.18    3.65   1 0.79650-0.49807-0.54807 0.85712 0.28150-0.14765
   4   4   2  193.94    6.40   1 0.80429-0.50723-0.53431 0.84334 0.28647-0.19394
   4   4   1    6.86    3.18   1 0.81296-0.51727-0.51538 0.82440 0.29780-0.24660
   4   4   0  264.21    7.23   1 0.82248-0.52817-0.48871 0.79772 0.31804-0.30816
   4   3   0   13.61    2.87   1 0.75332-0.45901-0.65392 0.88567 0.09478-0.08492
   4   3   1  160.38    5.58   1 0.74780-0.45212-0.65950 0.89126 0.10114-0.04996
   4   3   2   -2.17    2.64   1 0.74357-0.44650-0.66299 0.89477 0.11138-0.01887
   4   3   3  291.92    7.12   1 0.74009-0.44166-0.66507 0.89686 0.12411 0.00973
   4   3   4   13.02    2.97   1 0.73707-0.43726-0.66609 0.89789 0.13852 0.03664
   4   3   5  930.97   13.07   1 0.73430-0.43312-0.66626 0.89809 0.15412 0.06236
   4   3   6   42.05    3.95   1 0.73165-0.42910-0.66574 0.89757 0.17061 0.08720
   4   3   7  266.87    8.02   1 0.72904-0.42511-0.66458 0.89643 0.18775 0.11138
   4   3   8   44.54    4.50   1 0.72639-0.42109-0.66287 0.89473 0.20541 0.13504
   4   3   9  245.63    8.18   1 0.72366-0.41698-0.66062 0.89250 0.22348 0.15830
   4   3  10    6.13    3.58   1 0.72081-0.41276-0.65788 0.88977 0.24187 0.18124
   4   3  11  130.40    6.88   1 0.71781-0.40838-0.65467 0.88656 0.26052 0.20391
   4   3  12   23.22    4.52   1 0.71463-0.40383-0.65098 0.88289 0.27940 0.22636
   4   3  13  202.86    9.18   1 0.71126-0.39909-0.64683 0.87875 0.29846 0.24863
   4   3  14   13.83    4.90   1 0.70768-0.39414-0.64223 0.87416 0.31767 0.27074
   4   2  15    8.25    4.12   1 0.67058-0.35566-0.70083 0.85553 0.26519 0.36452
   4   2  14   32.66    5.23   1 0.67217-0.35862-0.70712 0.86180 0.24150 0.34688
   4   2  13    3.22    3.69   1 0.67330-0.36113-0.71307 0.86774 0.21749 0.32956
   4   2  12  183.51    8.30   1 0.67395-0.36315-0.71870 0.87336 0.19312 0.31261
   4   2  11   23.35    4.55   1 0.67408-0.36466-0.72404 0.87869 0.16831 0.29609
   4   2  10  284.66    8.63   1 0.67364-0.36559-0.72911 0.88374 0.14298 0.28011
   4   2   9   53.84    4.72   1 0.67257-0.36589-0.73392 0.88854 0.11700 0.26476
   4   2   8  137.24    5.78   1 0.67078-0.36548-0.73851 0.89312 0.09022 0.25021
   4   2   7    1.92    2.99   1 0.66815-0.36422-0.74292 0.89751 0.06246 0.23665
   4   2   6  387.19    8.41   1 0.66452-0.36197-0.74718 0.90176 0.03342 0.22436
   4   2   5   30.88    3.30   1 0.65965-0.35847-0.75133 0.90590 0.00273 0.21373
   4   2   4  471.20    8.46   1 0.65317-0.35337-0.75544 0.91000-0.03017 0.20530
   4   2   3    7.11    2.51   1 0.64455-0.34611-0.75956 0.91410-0.06610 0.19991
   4   2   2  268.32    6.34   1 0.63288-0.33582-0.76372 0.91825-0.10638 0.19886
   4   2   1   -0.12    2.38   1 0.61662-0.32093-0.76791 0.92242-0.15315 0.20431
   4   2   0  742.15   10.00   1 0.59288-0.29857-0.77181 0.92632-0.21018 0.22001
   4   1   0   36.28    3.40   1 0.36124-0.06692-0.77697 0.85423-0.50353 0.51334
   4   1   1   21.24    3.09   1 0.42853-0.13285-0.79788 0.87515-0.40973 0.46087
   4   1   2   27.00    2.87   1 0.47673-0.17967-0.80748 0.88476-0.33163 0.42409
   4   1   3   88.72    3.98   1 0.51225-0.21382-0.81109 0.88838-0.26545 0.39923
   4   1   4  135.56    4.76   1 0.53911-0.23930-0.81136 0.88866-0.20817 0.38328
   4   1   5  780.63   10.96   1 0.55986-0.25867-0.80968 0.88700-0.15756 0.37400
   4   1   6   60.12    3.80   1 0.57615-0.27359-0.80678 0.88411-0.11203 0.36978
   4   1   7   70.94    4.59   1 0.58909-0.28516-0.80307 0.88041-0.07041 0.36949
   4   1   8   49.08    4.15   1 0.59943-0.29413-0.79876 0.87612-0.03186 0.37226
   4   1   9    6.21    3.41   1 0.60772-0.30105-0.79399 0.87136 0.00425 0.37748
   4   1  10  135.37    6.31   1 0.61434-0.30629-0.78883 0.86622 0.03839 0.38466
   4   1  11  111.59    6.39   1 0.61956-0.31013-0.78332 0.86071 0.07092 0.39346
   4   1  12   25.02    4.67   1 0.62360-0.31280-0.77746 0.85487 0.10212 0.40358
   4   1  13  162.14    7.20   1 0.62662-0.31445-0.77128 0.84870 0.13221 0.41482
   4   1  14   26.40    4.75   1 0.62874-0.31520-0.76476 0.84220 0.16137 0.42699
   4   1  15    3.34    4.97   1 0.63006-0.31514-0.75790 0.83535 0.18973 0.43995
   4   0  15   -6.08    3.74   1 0.58295-0.26803-0.80708 0.80728 0.11281 0.51685
   4   0  14   -2.32    3.81   1 0.57814-0.26460-0.81366 0.81384 0.07981 0.50852
   4   0  13   -5.25    3.19   1 0.57211-0.25994-0.81974 0.81991 0.04559 0.50142
   4   0  12  209.71    8.15   1 0.56468-0.25388-0.82526 0.82542 0.00993 0.49575
   4   0  11   -0.82    3.23   1 0.55563-0.24621-0.83018 0.83032-0.02740 0.49175
   4   0  10   68.11    4.85   1 0.54467-0.23662-0.83437 0.83450-0.06670 0.48973
   4   0   9   -6.48    3.21   1 0.53144-0.22476-0.83770 0.83782-0.10835 0.49006
   4   0   8   10.20    3.06   1 0.51546-0.21015-0.83993 0.84004-0.15279 0.49317
   4   0   7   -0.45    2.73   1 0.49609-0.19216-0.84074 0.84083-0.20059 0.49964
   4   0   6  102.42    4.47   1 0.47249-0.16993-0.83960 0.83968-0.25241 0.51014
   4   0   5   -0.89    2.55   1 0.44354-0.14236-0.83574 0.83581-0.30907 0.52548
   4   0   4  358.12    7.26   1 0.40773-0.10792-0.82796 0.82801-0.37152 0.54660
   4   0   3   -3.26    2.44   1 0.36303-0.06460-0.81437 0.81441-0.44072 0.57448
   4   0   2   43.22    3.41   1 0.30683-0.00977-0.79206 0.79209-0.51748 0.60992
   4   0   1   -0.31    2.46   1 0.23594 0.05974-0.75660 0.75661-0.60188 0.65299
   4   0   0 1394.45   12.65   1 0.14716 0.14716-0.70163 0.70163-0.69213 0.70191
   5   0   0    0.52    2.72   1 0.18395 0.18395-0.69724 0.69724-0.68655 0.69878
   5   0   1  514.84    8.94   1 0.25618 0.11309-0.74264 0.74265-0.61013 0.66369
   5   0   2   -0.41    2.49   1 0.31661 0.05403-0.77457 0.77459-0.53696 0.63184
   5   0   3  404.12    8.31   1 0.36679 0.00522-0.79656 0.79660-0.46837 0.60458
   5   0   4    0.00    2.57   1 0.40841-0.03502-0.81134 0.81139-0.40469 0.58222
   5   0   5  425.89    9.13   1 0.44301-0.06825-0.82089 0.82096-0.34572 0.56457
   5   0   6    1.30    2.76   1 0.47188-0.09575-0.82663 0.82671-0.29102 0.55120
   5   0   7   28.67    3.78   1 0.49608-0.11858-0.82953 0.82962-0.24010 0.54160
   5   0   8    0.36    3.01   1 0.51644-0.13756-0.83030 0.83041-0.19247 0.53530
   5   0   9  330.19    9.20   1 0.53362-0.15337-0.82942 0.82954-0.14769 0.53185
   5   0  10    1.27    3.42   1 0.54814-0.16651-0.82724 0.82737-0.10537 0.53084
   5   0  11  175.98    7.48   1 0.56041-0.17741-0.82399 0.82413-0.06516 0.53196
   5   0  12   -0.73    3.68   1 0.57075-0.18638-0.81986 0.82002-0.02678 0.53491
   5   0  13   10.82    4.13   1 0.57944-0.19369-0.81497 0.81514 0.01001 0.53944
   5   0  14   -7.06    3.80   1 0.58667-0.19954-0.80940 0.80959 0.04542 0.54536
   5   1  14   64.05    6.56   1 0.63627-0.24915-0.76491 0.84235 0.12119 0.46961
   5   1  13    1.06    4.11   1 0.63266-0.24691-0.77132 0.84874 0.09005 0.45943
   5   1  12   52.76    5.32   1 0.62802-0.24364-0.77731 0.85471 0.05787 0.45029
   5   1  11   23.73    4.19   1 0.62220-0.23919-0.78285 0.86025 0.02446 0.44236
   5   1  10  268.57    8.80   1 0.61502-0.23339-0.78792 0.86530-0.01037 0.43588
   5   1   9    4.48    3.14   1 0.60627-0.22601-0.79245 0.86982-0.04691 0.43108
   5   1   8   34.85    4.18   1 0.59563-0.21675-0.79635 0.87371-0.08546 0.42832
   5   1   7   23.22    3.66   1 0.58274-0.20523-0.79950 0.87684-0.12646 0.42799
   5   1   6  627.00   11.49   1 0.56706-0.19093-0.80167 0.87900-0.17041 0.43061
   5   1   5    3.02    3.28   1 0.54791-0.17314-0.80254 0.87986-0.21797 0.43684
   5   1   4  345.27    8.08   1 0.52432-0.15093-0.80159 0.87890-0.26996 0.44751
   5   1   3   32.50    3.60   1 0.49498-0.12297-0.79799 0.87528-0.32743 0.46366
   5   1   2   46.63    3.84   1 0.45804-0.08740-0.79037 0.86765-0.39163 0.48653
   5   1   1  104.93    4.72   1 0.41093-0.04166-0.77652 0.85379-0.46397 0.51755
   5   1   0 1137.05   13.32   1 0.35012 0.01777-0.75275 0.83000-0.54577 0.55803
   5   2   0   -4.47    2.95   1 0.53829-0.17040-0.76649 0.92099-0.33250 0.34478
   5   2   1  272.02    7.07   1 0.57275-0.20348-0.76852 0.92303-0.26625 0.31985
   5   2   2   52.30    4.15   1 0.59807-0.22743-0.76777 0.92230-0.21011 0.30504
   5   2   3  107.42    5.18   1 0.61724-0.24523-0.76554 0.92008-0.16119 0.29744
   5   2   4   15.10    3.32   1 0.63206-0.25868-0.76246 0.91701-0.11754 0.29512
   5   2   5  337.86    8.43   1 0.64371-0.26895-0.75883 0.91340-0.07783 0.29673
   5   2   6   30.75    3.86   1 0.65294-0.27681-0.75481 0.90939-0.04114 0.30136
   5   2   7   -0.56    3.51   1 0.66028-0.28278-0.75047 0.90507-0.00679 0.30834
   5   2   8    6.92    4.16   1 0.66610-0.28722-0.74585 0.90046 0.02570 0.31718
   5   2   9  239.03    8.40   1 0.67067-0.29041-0.74095 0.89557 0.05669 0.32751
   5   2  10   14.80    3.85   1 0.67417-0.29254-0.73577 0.89041 0.08645 0.33907
   5   2  11  157.46    7.38   1 0.67675-0.29375-0.73031 0.88496 0.11521 0.35164
   5   2  12    5.11    4.30   1 0.67853-0.29416-0.72456 0.87922 0.14312 0.36505
   5   2  13   41.16    5.51   1 0.67959-0.29384-0.71850 0.87317 0.17033 0.37918
   5   2  14   20.66    5.42   1 0.68000-0.29287-0.71211 0.86680 0.19692 0.39390
   5   3  13    4.26    4.59   1 0.71910-0.33335-0.65763 0.88955 0.24813 0.30140
   5   3  12   55.26    6.01   1 0.72093-0.33655-0.66286 0.89478 0.22582 0.28238
   5   3  11   -1.01    3.95   1 0.72239-0.33938-0.66775 0.89965 0.20334 0.26354
   5   3  10   34.73    4.79   1 0.72346-0.34183-0.67230 0.90419 0.18065 0.24491
   5   3   9   43.18    4.89   1 0.72413-0.34388-0.67653 0.90840 0.15770 0.22652
   5   3   8    1.68    3.43   1 0.72438-0.34550-0.68046 0.91232 0.13445 0.20845
   5   3   7    2.19    3.26   1 0.72416-0.34665-0.68412 0.91596 0.11083 0.19075
   5   3   6  178.02    7.17   1 0.72344-0.34730-0.68752 0.91935 0.08674 0.17351
   5   3   5   80.65    4.90   1 0.72213-0.34737-0.69070 0.92252 0.06206 0.15687
   5   3   4   41.09    4.41   1 0.72016-0.34677-0.69369 0.92550 0.03660 0.14100
   5   3   3   12.84    3.51   1 0.71737-0.34535-0.69657 0.92836 0.01013 0.12614
   5   3   2   -3.57    3.06   1 0.71355-0.34292-0.69938 0.93117-0.01773 0.11268
   5   3   1   -2.39    3.06   1 0.70838-0.33911-0.70226 0.93403-0.04757 0.10119
   5   3   0   17.38    3.66   1 0.70128-0.33338-0.70534 0.93710-0.08033 0.09263
   5   4   0   15.57    3.83   1 0.80346-0.43557-0.58306 0.89207 0.14684-0.13451
   5   4   1  167.74    6.75   1 0.79711-0.42784-0.59110 0.90012 0.14959-0.09594
   5   4   2   -2.54    3.53   1 0.79184-0.42120-0.59668 0.90572 0.15630-0.06132
   5   4   3   36.87    4.31   1 0.78729-0.41528-0.60051 0.90956 0.16578-0.02948
   5   4   4   32.08    4.18   1 0.78323-0.40984-0.60300 0.91206 0.17727 0.00036
   5   4   5  233.71    8.07   1 0.77948-0.40472-0.60441 0.91348 0.19026 0.02869
   5   4   6    7.44    3.85   1 0.77592-0.39978-0.60493 0.91402 0.20442 0.05586
   5   4   7    3.89    3.56   1 0.77246-0.39495-0.60468 0.91378 0.21948 0.08212
   5   4   8    1.81    3.62   1 0.76903-0.39015-0.60374 0.91285 0.23526 0.10766
   5   4   9   63.20    5.56   1 0.76557-0.38531-0.60216 0.91129 0.25164 0.13261
   5   4  10    4.55    3.51   1 0.76204-0.38041-0.60001 0.90915 0.26849 0.15708
   5   4  11   62.83    5.97   1 0.75841-0.37540-0.59730 0.90645 0.28575 0.18115
   5   4  12   18.96    5.29   1 0.75464-0.37026-0.59406 0.90322 0.30334 0.20488
   5   5  11    3.75    4.41   1 0.78501-0.40200-0.52137 0.90777 0.36032 0.10661
   5   5  10   50.91    6.18   1 0.79016-0.40853-0.52176 0.90815 0.34750 0.07810
   5   5   9   -1.30    4.19   1 0.79530-0.41505-0.52129 0.90767 0.33554 0.04874
   5   5   8   72.86    6.52   1 0.80048-0.42160-0.51985 0.90621 0.32458 0.01837
   5   5   7   47.83    5.42   1 0.80575-0.42824-0.51732 0.90367 0.31483-0.01321
   5   5   6  292.75    9.84   1 0.81115-0.43501-0.51352 0.89985 0.30654-0.04624
   5   5   5    3.52    3.84   1 0.81676-0.44200-0.50821 0.89454 0.30003-0.08105
   5   5   4  269.34    9.05   1 0.82264-0.44925-0.50108 0.88740 0.29571-0.11806
   5   5   3   13.73    3.81   1 0.82887-0.45685-0.49168 0.87797 0.29415-0.15783
   5   5   2  175.91    7.40   1 0.83551-0.46487-0.47933 0.86561 0.29610-0.20110
   5   5   1    7.05    3.85   1 0.84262-0.47336-0.46307 0.84934 0.30259-0.24891
   5   5   0   80.49    5.63   1 0.85015-0.48226-0.44140 0.82765 0.31504-0.30269
   5   6   0    4.32    3.74   1 0.86340-0.49550-0.30753 0.77104 0.42835-0.41597
   5   6   1  167.03    7.63   1 0.85934-0.49007-0.33809 0.80162 0.41195-0.35825
   5   6   2   14.79    3.91   1 0.85438-0.48374-0.36224 0.82578 0.40066-0.30563
   5   6   3  112.54    7.02   1 0.84896-0.47695-0.38146 0.84501 0.39361-0.25726
   5   6   4    5.05    4.09   1 0.84333-0.46994-0.39683 0.86039 0.39009-0.21242
   5   6   5  164.13    8.24   1 0.83761-0.46285-0.40912 0.87270 0.38950-0.17050
   5   6   6   -4.33    4.29   1 0.83186-0.45572-0.41891 0.88250 0.39136-0.13103
   5   6   7   96.31    6.92   1 0.82611-0.44860-0.42663 0.89023 0.39527-0.09362
   5   6   8   15.64    4.58   1 0.82036-0.44148-0.43260 0.89621 0.40092-0.05795
   5   6   9   48.63    6.08   1 0.81460-0.43434-0.43707 0.90070 0.40805-0.02375
   5   7   6   31.05    5.50   1 0.84130-0.46516-0.32502 0.86586 0.45958-0.19923
   5   7   5   17.18    4.41   1 0.84618-0.47142-0.31171 0.85254 0.46001-0.24098
   5   7   4   37.35    5.59   1 0.85067-0.47729-0.29558 0.83640 0.46267-0.28497
   5   7   3   30.28    4.82   1 0.85460-0.48259-0.27609 0.81689 0.46788-0.33151
   5   7   2   11.25    4.45   1 0.85772-0.48709-0.25254 0.79333 0.47599-0.38094
   5   7   1    6.74    4.46   1 0.85967-0.49040-0.22404 0.76482 0.48736-0.43363
   5   7   0    4.13    4.04   1 0.85987-0.49198-0.18947 0.73023 0.50231-0.48991
   6   7   0   -2.53    4.60   1 0.88554-0.44407-0.27235 0.81312 0.40550-0.39066
   6   7   1   35.63    5.32   1 0.88177-0.43893-0.29680 0.83757 0.39560-0.33943
   6   7   2    8.85    4.59   1 0.87737-0.43315-0.31661 0.85740 0.38939-0.29190
   6   7   3   18.50    4.74   1 0.87258-0.42699-0.33273 0.87353 0.38632-0.24750
   6   6   7    4.03    4.58   1 0.83641-0.38532-0.45912 0.92273 0.32687-0.02277
   6   6   6   22.85    5.62   1 0.84156-0.39185-0.45546 0.91904 0.31809-0.05532
   6   6   5   61.20    6.14   1 0.84680-0.39846-0.45042 0.91400 0.31079-0.08934
   6   6   4   54.44    5.91   1 0.85217-0.40521-0.44377 0.90733 0.30529-0.12517
   6   6   3    8.80    4.34   1 0.85772-0.41213-0.43517 0.89872 0.30197-0.16317
   6   6   2   72.21    6.10   1 0.86348-0.41927-0.42415 0.88769 0.30135-0.20387
   6   6   1    0.75    3.89   1 0.86946-0.42662-0.41007 0.87360 0.30407-0.24793
   6   6   0   30.42    4.44   1 0.87562-0.43415-0.39199 0.85550 0.31103-0.29621
   6   5   0   12.39    3.74   1 0.84243-0.40096-0.51743 0.90369 0.17798-0.16319
   6   5   1  240.95    9.02   1 0.83649-0.39365-0.52617 0.91244 0.18061-0.12449
   6   5   2   17.64    4.52   1 0.83127-0.38705-0.53259 0.91887 0.18657-0.08912
   6   5   3   74.11    5.74   1 0.82657-0.38098-0.53725 0.92354 0.19500-0.05623
   6   5   4   13.35    3.89   1 0.82223-0.37527-0.54051 0.92682 0.20533-0.02523
   6   5   5  164.95    7.97   1 0.81814-0.36980-0.54264 0.92897 0.21713 0.00429
   6   5   6    3.80    3.99   1 0.81421-0.36449-0.54381 0.93014 0.23011 0.03263
   6   5   7   88.94    6.38   1 0.81035-0.35926-0.54413 0.93048 0.24404 0.06003
   6   5   8    7.37    4.09   1 0.80651-0.35405-0.54370 0.93006 0.25875 0.08665
   6   5   9   18.79    5.13   1 0.80265-0.34881-0.54258 0.92895 0.27410 0.11262
   6   4  11   10.21    4.88   1 0.76520-0.30862-0.60945 0.91860 0.23261 0.23674
   6   4  10  123.32    7.41   1 0.76730-0.31209-0.61354 0.92268 0.21182 0.21621
   6   4   9   26.65    5.00   1 0.76912-0.31528-0.61725 0.92637 0.19101 0.19569
   6   4   8   41.32    5.39   1 0.77065-0.31819-0.62057 0.92969 0.17019 0.17519
   6   4   7   34.49    5.14   1 0.77191-0.32083-0.62353 0.93263 0.14934 0.15471
   6   4   6   72.08    5.59   1 0.77290-0.32318-0.62611 0.93520 0.12847 0.13425
   6   4   5   35.99    4.95   1 0.77360-0.32526-0.62833 0.93740 0.10757 0.11383
   6   4   4  224.54    8.41   1 0.77403-0.32706-0.63020 0.93926 0.08663 0.09344
   6   4   3   69.92    5.50   1 0.77417-0.32858-0.63171 0.94075 0.06564 0.07311
   6   4   2  310.29    9.68   1 0.77402-0.32980-0.63288 0.94191 0.04458 0.05284
   6   4   1   59.70    5.50   1 0.77357-0.33072-0.63371 0.94273 0.02343 0.03267
   6   4   0  170.09    7.29   1 0.77280-0.33133-0.63422 0.94323 0.00216 0.01262
   6   3   0  171.48    6.83   1 0.65848-0.21701-0.71798 0.94973-0.20387 0.21862
   6   3   1   73.60    5.23   1 0.67517-0.23233-0.71529 0.94706-0.15798 0.21405
   6   3   2   78.47    5.27   1 0.68789-0.24367-0.71219 0.94397-0.11727 0.21467
   6   3   3    7.95    4.00   1 0.69777-0.25218-0.70882 0.94062-0.08031 0.21903
   6   3   4    8.97    3.96   1 0.70554-0.25858-0.70526 0.93707-0.04613 0.22618
   6   3   5  181.06    7.91   1 0.71167-0.26333-0.70151 0.93333-0.01407 0.23544
   6   3   6    2.57    3.37   1 0.71649-0.26678-0.69756 0.92939 0.01634 0.24636
   6   3   7   31.21    4.40   1 0.72023-0.26915-0.69339 0.92524 0.04544 0.25858
   6   3   8    2.59    4.15   1 0.72306-0.27060-0.68899 0.92085 0.07348 0.27186
   6   3   9   39.62    5.17   1 0.72510-0.27127-0.68434 0.91621 0.10067 0.28601
   6   3  10    3.65    4.01   1 0.72645-0.27124-0.67942 0.91131 0.12714 0.30086
   6   3  11   81.83    6.93   1 0.72716-0.27058-0.67421 0.90611 0.15301 0.31631
   6   3  12   25.04    5.26   1 0.72731-0.26936-0.66869 0.90060 0.17839 0.33226
   6   2  12   42.05    5.71   1 0.68426-0.22630-0.72511 0.87977 0.10001 0.41061
   6   2  11    9.00    4.08   1 0.68087-0.22429-0.73087 0.88552 0.06981 0.39949
   6   2  10  146.88    7.71   1 0.67650-0.22129-0.73626 0.89090 0.03861 0.38936
   6   2   9    5.43    4.09   1 0.67102-0.21719-0.74127 0.89589 0.00623 0.38042
   6   2   8    2.24    3.62   1 0.66426-0.21180-0.74587 0.90047-0.02756 0.37289
   6   2   7   64.69    5.34   1 0.65598-0.20490-0.75001 0.90461-0.06304 0.36703
   6   2   6   68.78    5.37   1 0.64590-0.19618-0.75364 0.90822-0.10055 0.36322
   6   2   5    8.94    3.77   1 0.63360-0.18526-0.75663 0.91120-0.14054 0.36189
   6   2   4   32.74    3.97   1 0.61854-0.17158-0.75880 0.91335-0.18361 0.36364
   6   2   3   32.09    4.03   1 0.59997-0.15438-0.75984 0.91438-0.23051 0.36921
   6   2   2   57.86    4.62   1 0.57682-0.13261-0.75925 0.91378-0.28225 0.37962
   6   2   1   39.35    4.36   1 0.54756-0.10472-0.75617 0.91069-0.34013 0.39618
   6   2   0    3.46    3.32   1 0.50995-0.06848-0.74913 0.90363-0.40586 0.42058
   6   1   0  151.60    6.19   1 0.35568 0.08579-0.73254 0.80979-0.56850 0.58320
   6   1   1   21.96    3.95   1 0.40962 0.03322-0.75633 0.83360-0.49641 0.55243
   6   1   2   -2.19    3.20   1 0.45361-0.00940-0.77197 0.84924-0.43023 0.52758
   6   1   3  121.87    5.96   1 0.48965-0.04405-0.78190 0.85919-0.36961 0.50828
   6   1   4   28.50    4.20   1 0.51934-0.07238-0.78781 0.86511-0.31392 0.49392
   6   1   5  506.54   10.91   1 0.54398-0.09564-0.79083 0.86815-0.26251 0.48383
   6   1   6   22.47    3.86   1 0.56453-0.11482-0.79173 0.86906-0.21474 0.47739
   6   1   7   71.46    5.71   1 0.58176-0.13067-0.79103 0.86838-0.17007 0.47404
   6   1   8    8.01    3.91   1 0.59625-0.14379-0.78910 0.86645-0.12803 0.47333
   6   1   9  117.30    7.06   1 0.60845-0.15462-0.78617 0.86354-0.08824 0.47486
   6   1  10   18.45    4.27   1 0.61872-0.16351-0.78243 0.85981-0.05035 0.47830
   6   1  11   49.70    4.97   1 0.62733-0.17075-0.77798 0.85538-0.01411 0.48338
   6   1  12   -1.09    4.66   1 0.63450-0.17655-0.77292 0.85033 0.02072 0.48988
   6   1  13   71.18    6.56   1 0.64042-0.18109-0.76731 0.84473 0.05432 0.49760
   6   0  13   -5.48    4.24   1 0.58903-0.12971-0.80718 0.80735-0.01937 0.57127
   6   0  12   58.86    5.41   1 0.57949-0.12153-0.81145 0.81160-0.05675 0.56733
   6   0  11   -7.40    3.59   1 0.56830-0.11172-0.81485 0.81499-0.09559 0.56484
   6   0  10  370.05   11.01   1 0.55525-0.10004-0.81724 0.81737-0.13606 0.56398
   6   0   9   -3.63    3.55   1 0.54005-0.08621-0.81845 0.81857-0.17838 0.56498
   6   0   8   22.07    3.72   1 0.52236-0.06990-0.81824 0.81835-0.22280 0.56807
   6   0   7    2.02    3.42   1 0.50177-0.05068-0.81630 0.81639-0.26958 0.57353
   6   0   6  652.68   12.40   1 0.47777-0.02806-0.81218 0.81226-0.31900 0.58163
   6   0   5    1.28    3.11   1 0.44976-0.00143-0.80530 0.80537-0.37135 0.59265
   6   0   4  370.90    9.06   1 0.41701 0.02995-0.79490 0.79495-0.42688 0.60685
   6   0   3    5.96    2.86   1 0.37867 0.06692-0.77991 0.77995-0.48573 0.62438
   6   0   2  758.85   12.19   1 0.33379 0.11043-0.75897 0.75900-0.54789 0.64521
   6   0   1    2.12    2.91   1 0.28142 0.16142-0.73033 0.73035-0.61296 0.66896
   6   0   0  390.13    8.86   1 0.22074 0.22074-0.69185 0.69185-0.67997 0.69465
   7   0   0    8.50    3.11   1 0.25752 0.25752-0.68542 0.68542-0.67236 0.68948
   7   0   1    4.09    3.79   1 0.30967 0.20675-0.71867 0.71868-0.61218 0.67062
   7   0   2   -1.38    3.28   1 0.35568 0.16212-0.74441 0.74443-0.55321 0.65298
   7   0   3  256.50    8.48   1 0.39600 0.12317-0.76402 0.76406-0.49616 0.63726
   7   0   4   -7.86    3.85   1 0.43121 0.08934-0.77869 0.77874-0.44140 0.62382
   7   0   5  111.66    5.95   1 0.46191 0.06000-0.78938 0.78944-0.38904 0.61279
   7   0   6   -0.22    3.52   1 0.48868 0.03461-0.79686 0.79694-0.33906 0.60413
   7   0   7   -1.86    3.49   1 0.51201 0.01266-0.80176 0.80185-0.29134 0.59774
   7   0   8   -1.70    3.75   1 0.53235-0.00631-0.80453 0.80463-0.24573 0.59345
   7   0   9  158.47    7.71   1 0.55008-0.02267-0.80555 0.80567-0.20206 0.59110
   7   0  10   -1.87    4.19   1 0.56554-0.03675-0.80511 0.80524-0.16014 0.59051
   7   0  11  150.59    8.66   1 0.57899-0.04883-0.80342 0.80356-0.11982 0.59151
   7   1  11   -0.57    4.45   1 0.63492-0.10476-0.76969 0.84708-0.04581 0.51753
   7   1  10   85.67    6.81   1 0.62532-0.09653-0.77349 0.85087-0.08281 0.51321
   7   1   9    8.99    4.70   1 0.61406-0.08665-0.77646 0.85383-0.12133 0.51040
   7   1   8   27.92    5.10   1 0.60090-0.07486-0.77847 0.85583-0.16157 0.50931
   7   1   7    6.32    3.78   1 0.58553-0.06086-0.77934 0.85668-0.20378 0.51020
   7   1   6  161.44    7.64   1 0.56758-0.04429-0.77882 0.85614-0.24825 0.51335
   7   1   5    4.54    4.01   1 0.54658-0.02466-0.77655 0.85387-0.29530 0.51907
   7   1   4   30.56    4.39   1 0.52196-0.00141-0.77208 0.84938-0.34526 0.52770
   7   1   3   26.89    4.35   1 0.49299 0.02618-0.76475 0.84204-0.39850 0.53962
   7   1   2  275.19    8.68   1 0.45881 0.05898-0.75366 0.83094-0.45536 0.55515
   7   1   1    4.73    3.58   1 0.41839 0.09804-0.73758 0.81484-0.51606 0.57453
   7   1   0   -3.72    3.68   1 0.37054 0.14451-0.71484 0.79210-0.58062 0.59777
   7   2   0    0.00    3.41   1 0.49940 0.01565-0.72906 0.88356-0.45143 0.46860
   7   2   1  138.31    6.84   1 0.53668-0.02026-0.73913 0.89364-0.38919 0.44768
   7   2   2   25.04    4.45   1 0.56695-0.04916-0.74501 0.89954-0.33266 0.43248
   7   2   3  319.18    9.78   1 0.59176-0.07259-0.74799 0.90253-0.28096 0.42210
   7   2   4    8.66    3.51   1 0.61226-0.09172-0.74890 0.90346-0.23328 0.41575
   7   2   5  130.73    6.89   1 0.62931-0.10740-0.74831 0.90288-0.18896 0.41275
   7   2   6   21.32    4.73   1 0.64358-0.12028-0.74656 0.90114-0.14743 0.41255
   7   2   7   18.09    4.36   1 0.65553-0.13087-0.74391 0.89851-0.10825 0.41470
   7   2   8   43.59    5.19   1 0.66557-0.13953-0.74052 0.89513-0.07105 0.41882
   7   2   9   45.39    5.91   1 0.67397-0.14656-0.73650 0.89112-0.03552 0.42462
   7   2  10    9.97    4.34   1 0.68097-0.15218-0.73193 0.88656-0.00143 0.43185
   7   2  11   90.37    7.38   1 0.68674-0.15658-0.72685 0.88150 0.03144 0.44030
   7   3  10   57.31    5.51   1 0.73047-0.20168-0.68057 0.91245 0.08103 0.34942
   7   3   9   -2.20    4.40   1 0.72739-0.19998-0.68566 0.91753 0.05194 0.33718
   7   3   8   39.20    5.34   1 0.72341-0.19737-0.69042 0.92228 0.02191 0.32589
   7   3   7   -0.76    4.53   1 0.71840-0.19374-0.69485 0.92669-0.00924 0.31570
   7   3   6  141.71    7.20   1 0.71221-0.18892-0.69893 0.93077-0.04172 0.30686
   7   3   5    3.53    3.58   1 0.70460-0.18268-0.70265 0.93447-0.07583 0.29964
   7   3   4  119.59    6.34   1 0.69529-0.17475-0.70596 0.93777-0.11192 0.29442
   7   3   3    6.90    3.83   1 0.68387-0.16470-0.70877 0.94056-0.15050 0.29167
   7   3   2  127.11    6.98   1 0.66979-0.15200-0.71094 0.94272-0.19219 0.29203
   7   3   1   31.99    4.72   1 0.65226-0.13584-0.71221 0.94398-0.23786 0.29638
   7   3   0  150.50    7.41   1 0.63010-0.11505-0.71213 0.94388-0.28871 0.30590
   7   4   0   -1.63    3.80   1 0.74327-0.22822-0.65513 0.96414-0.11090 0.12811
   7   4   1  104.98    6.43   1 0.75091-0.23448-0.65240 0.96142-0.07773 0.13627
   7   4   2   11.53    4.28   1 0.75687-0.23907-0.64961 0.95864-0.04686 0.14673
   7   4   3   91.44    6.39   1 0.76154-0.24237-0.64670 0.95575-0.01770 0.15890
   7   4   4   -1.96    4.35   1 0.76517-0.24463-0.64365 0.95271 0.01015 0.17237
   7   4   5   85.46    6.59   1 0.76795-0.24604-0.64040 0.94947 0.03697 0.18687
   7   4   6   12.97    4.46   1 0.77000-0.24671-0.63693 0.94602 0.06299 0.20218
   7   4   7   68.22    6.46   1 0.77141-0.24674-0.63322 0.94232 0.08835 0.21814
   7   4   8   26.24    4.57   1 0.77224-0.24621-0.62924 0.93835 0.11318 0.23464
   7   4   9   29.37    4.97   1 0.77256-0.24515-0.62496 0.93409 0.13756 0.25159
   7   5   7   11.56    4.17   1 0.81316-0.28850-0.56146 0.94781 0.18015 0.12637
   7   5   6   77.00    6.99   1 0.81517-0.29188-0.56339 0.94972 0.16137 0.10382
   7   5   5   -0.54    4.46   1 0.81702-0.29510-0.56484 0.95116 0.14285 0.08102
   7   5   4   50.19    5.88   1 0.81874-0.29820-0.56580 0.95211 0.12464 0.05791
   7   5   3   -2.34    4.06   1 0.82037-0.30120-0.56624 0.95254 0.10681 0.03440
   7   5   2    0.51    4.27   1 0.82196-0.30416-0.56612 0.95241 0.08948 0.01041
   7   5   1    8.12    3.65   1 0.82357-0.30714-0.56538 0.95165 0.07280-0.01423
   7   5   0   69.96    5.87   1 0.82528-0.31023-0.56394 0.95020 0.05696-0.03972
   7   6   0    4.17    4.23   1 0.87481-0.35976-0.45417 0.91768 0.19748-0.18021
   7   6   1   24.28    5.31   1 0.86951-0.35309-0.46283 0.92635 0.20109-0.14250
   7   6   2    3.95    4.44   1 0.86466-0.34687-0.46942 0.93296 0.20739-0.10747
   7   6   3    0.57    4.60   1 0.86014-0.34097-0.47438 0.93793 0.21578-0.07453
   8   5   0    1.99    4.25   1 0.80638-0.21776-0.58722 0.97348-0.04346 0.06315
   8   5   1   -0.86    4.67   1 0.80939-0.21939-0.58557 0.97185-0.01789 0.07891
   8   5   2   -1.15    4.43   1 0.81170-0.22032-0.58374 0.97002 0.00687 0.09547
   8   4   5    7.37    4.07   1 0.76409-0.16859-0.64338 0.95245-0.02207 0.24836
   8   4   4  148.25    8.37   1 0.75860-0.16448-0.64686 0.95592-0.05296 0.23792
   8   4   3   24.74    5.57   1 0.75185-0.15910-0.65006 0.95911-0.08534 0.22898
   8   4   2   80.64    6.92   1 0.74355-0.15218-0.65295 0.96198-0.11960 0.22191
   8   4   1    0.26    4.22   1 0.73332-0.14332-0.65548 0.96450-0.15622 0.21721
   8   4   0   11.88    4.42   1 0.72062-0.13200-0.65758 0.96658-0.19589 0.21556
   8   3   0    8.70    3.98   1 0.61474-0.02611-0.69796 0.92972-0.34693 0.36657
   8   3   1   44.94    5.60   1 0.63939-0.04939-0.70074 0.93251-0.29525 0.35621
   8   3   2  101.93    7.19   1 0.65954-0.06816-0.70157 0.93335-0.24798 0.35027
   8   3   3  116.34    7.06   1 0.67616-0.08341-0.70101 0.93281-0.20431 0.34792
   8   3   4    1.57    4.49   1 0.68997-0.09585-0.69943 0.93123-0.16357 0.34851
   8   3   5   61.41    6.44   1 0.70150-0.10601-0.69704 0.92886-0.12526 0.35152
   8   3   6    4.14    4.57   1 0.71114-0.11428-0.69400 0.92583-0.08895 0.35654
   8   3   7   50.50    5.87   1 0.71920-0.12096-0.69040 0.92225-0.05434 0.36325
   8   2   8   18.20    4.96   1 0.67000-0.07039-0.73119 0.88580-0.10617 0.45639
   8   2   7    7.39    4.21   1 0.65880-0.06055-0.73378 0.88838-0.14423 0.45312
   8   2   6   30.96    4.87   1 0.64567-0.04880-0.73546 0.89004-0.18410 0.45166
   8   2   5    9.75    4.24   1 0.63029-0.03480-0.73605 0.89062-0.22605 0.45229
   8   2   4   64.48    5.37   1 0.61225-0.01813-0.73529 0.88984-0.27042 0.45533
   8   2   3   11.01    3.86   1 0.59101 0.00173-0.73281 0.88735-0.31758 0.46117
   8   2   2  181.17    8.37   1 0.56593 0.02545-0.72811 0.88264-0.36796 0.47023
   8   2   1   18.80    4.48   1 0.53615 0.05385-0.72046 0.87497-0.42203 0.48297
   8   2   0   14.44    4.23   1 0.50064 0.08798-0.70883 0.86333-0.48022 0.49984
   8   1   0  132.19    7.05   1 0.39106 0.19757-0.69855 0.77580-0.58614 0.60573
   8   1   1   94.35    6.20   1 0.43371 0.15629-0.71984 0.79710-0.52747 0.58839
   8   1   2   11.20    4.75   1 0.47068 0.12070-0.73567 0.81295-0.47140 0.57364
   8   1   3   44.18    5.20   1 0.50268 0.09007-0.74719 0.82448-0.41805 0.56162
   8   1   4   68.03    6.00   1 0.53038 0.06374-0.75531 0.83261-0.36736 0.55225
   8   1   5   56.43    5.66   1 0.55440 0.04109-0.76072 0.83803-0.31918 0.54540
   8   1   6   23.96    4.35   1 0.57525 0.02162-0.76395 0.84128-0.27332 0.54086
   8   1   7   93.46    6.99   1 0.59335 0.00489-0.76541 0.84275-0.22955 0.53842
   8   1   8    6.94    4.47   1 0.60909-0.00947-0.76540 0.84275-0.18768 0.53787
   8   1   9   50.07    6.01   1 0.62275-0.02176-0.76416 0.84153-0.14750 0.53901
   8   0   9    1.72    4.23   1 0.56316 0.03783-0.79116 0.79128-0.21997 0.61146
   8   0   8  107.13    7.23   1 0.54569 0.05393-0.78956 0.78967-0.26270 0.61287
   8   0   7   -2.12    3.92   1 0.52589 0.07235-0.78625 0.78634-0.30701 0.61585
   8   0   6   62.33    5.62   1 0.50348 0.09339-0.78092 0.78100-0.35300 0.62052
   8   0   5   -7.43    3.53   1 0.47812 0.11737-0.77319 0.77325-0.40075 0.62694
   8   0   4   57.52    5.49   1 0.44947 0.14465-0.76257 0.76263-0.45029 0.63516
   8   0   3    1.88    3.84   1 0.41713 0.17562-0.74850 0.74854-0.50159 0.64513
   8   0   2  259.06    9.26   1 0.38072 0.21065-0.73027 0.73030-0.55450 0.65671
   8   0   1    0.00    3.76   1 0.33987 0.25013-0.70705 0.70707-0.60871 0.66960
   8   0   0    4.54    4.02   1 0.29431 0.29431-0.67793 0.67793-0.66370 0.68326
   9   0   0    0.53    4.21   1 0.33110 0.33110-0.66934 0.66934-0.65394 0.67595
   9   0   1   23.64    4.86   1 0.37140 0.29218-0.69512 0.69514-0.60305 0.66639
   9   0   2   -1.88    4.30   1 0.40799 0.25697-0.71613 0.71616-0.55266 0.65732
   9   0   3   32.64    5.65   1 0.44103 0.22530-0.73301 0.73305-0.50316 0.64914
   9   0   4   -5.27    4.18   1 0.47076 0.19694-0.74635 0.74640-0.45481 0.64212
   9   0   5   74.97    7.03   1 0.49744 0.17164-0.75666 0.75673-0.40775 0.63639
   9   0   6   -6.42    4.42   1 0.52133 0.14912-0.76440 0.76447-0.36206 0.63202
   9   1   5    5.44    4.10   1 0.56638 0.10270-0.74380 0.82112-0.33614 0.56480
   9   1   4   51.73    6.09   1 0.54329 0.12441-0.73785 0.81516-0.38247 0.56980
   9   1   3    0.82    4.27   1 0.51707 0.14926-0.72939 0.80668-0.43072 0.57673
   9   1   2   47.57    5.71   1 0.48729 0.17766-0.71788 0.79515-0.48095 0.58563
   9   1   1    0.54    4.32   1 0.45351 0.21007-0.70265 0.77991-0.53313 0.59649
   9   1   0   69.08    6.06   1 0.41527 0.24693-0.68289 0.76014-0.58709 0.60913
   9   2   0    6.28    4.22   1 0.50987 0.15233-0.68896 0.84346-0.49812 0.52018
   9   2   1   46.95    6.29   1 0.54310 0.12048-0.70123 0.85575-0.44378 0.50717
   9   2   2    1.39    4.18   1 0.57165 0.09331-0.70988 0.86441-0.39244 0.49715
   9   2   3  132.13    7.68   1 0.59623 0.07010-0.71571 0.87026-0.34388 0.48992
   9   2   4   13.46    5.24   1 0.61745 0.05025-0.71932 0.87387-0.29787 0.48523
   9   3   2   84.83    7.35   1 0.65626 0.00869-0.68746 0.91924-0.28923 0.39396
   9   3   1    1.71    4.59   1 0.63500 0.02858-0.68486 0.91663-0.33632 0.39973
   9   3   0   14.51    4.96   1 0.60966 0.05255-0.68006 0.91181-0.38695 0.40904
   0   0   0    0.00    0.00   1
;
_shelx_hkl_checksum     33747
_shelx_res_file
;
TITL  Ncher10 in P 21/n
CELL   0.56085   7.6270   7.2603  13.5797  90.000  91.910  90.000
ZERR     2       0.0017   0.0016   0.0031   0.000   0.020   0.000
LATT    1
SYMM   1/2-X, 1/2+Y, 1/2-Z
SFAC  C    H    N    Ni   O
UNIT  16   36   16   2    16
TEMP    22
SIZE  .2 .2 .2
L.S. 10
BOND $H
ACTA
HTAB N21 O2_$1
EQIV $1 x, y, z-1
HTAB N21 O53_$2
EQIV $2 -x, -y, -z
HTAB N3 O54_$3
EQIV $3 x+1/2, -y+1/2, z-1/2
HTAB O1 O2_$4
EQIV $4 x-1/2, -y-1/2, z-1/2
HTAB O1 O54_$5
EQIV $5 -x-1, -y, -z
HTAB O2 N4_$6
EQIV $6 x+1, y, z+1
HTAB O2 O53_$7
EQIV $7 x+1/2, -y+1/2, z+1/2
FMAP 2
PLAN 10
CONF
SADI 0.001 O1 H1A O1 H1B
SADI 0.001 O2 H2A O2 H2B
SADI 0.001 N21 H21A N21 H21B
EADP H21A H21B
EADP H1A H1B
EADP H2A H2B
WGHT    0.028200    0.467000
FVAR       0.52820
NI    4    0.000000    0.000000    0.000000    10.50000    0.01622    0.02393 =
         0.01502    0.00112   -0.00011    0.00195
N1    3   -0.059001    0.011292   -0.148338    11.00000    0.01797    0.03134 =
         0.01502    0.00213   -0.00027    0.00034
C2    1    0.045855    0.008701   -0.225788    11.00000    0.02532    0.02654 =
         0.01932    0.00200    0.00204   -0.00048
N21   3    0.209547   -0.055519   -0.224362    11.00000    0.02816    0.06288 =
         0.02364    0.01307    0.01017    0.00981
H21A  2    0.278455   -0.035821   -0.269647    11.00000    0.04005
H21B  2    0.247997   -0.090349   -0.169203    11.00000    0.04005
N3    3   -0.043279    0.071349   -0.304691    11.00000    0.03225    0.04486 =
         0.01518    0.00531    0.00513    0.00333
H3    2   -0.009733    0.082921   -0.362259    11.00000    0.02853
N4    3   -0.212367    0.118683   -0.280229    11.00000    0.02752    0.03997 =
         0.01895    0.00482   -0.00166    0.00580
C5    1   -0.213453    0.079768   -0.186513    11.00000    0.02252    0.02463 =
         0.01805    0.00059   -0.00088   -0.00261
C51   1   -0.372696    0.100350   -0.127544    11.00000    0.01613    0.03402 =
         0.02235    0.00172   -0.00149    0.00063
AFIX  23
H51A  2   -0.420039   -0.021469   -0.116015    11.00000   -1.20000
H51B  2   -0.459681    0.167775   -0.166837    11.00000   -1.20000
AFIX   0
C52   1   -0.349582    0.196209   -0.029334    11.00000    0.02023    0.02214 =
         0.01965    0.00399    0.00319    0.00024
O53   5   -0.204434    0.180603    0.018481    11.00000    0.02076    0.03221 =
         0.02098   -0.00410   -0.00421    0.00490
O54   5   -0.476526    0.280201    0.003090    11.00000    0.02384    0.04862 =
         0.02819   -0.00585    0.00317    0.01063
O1    5   -0.163410   -0.226269    0.019109    11.00000    0.02023    0.03265 =
         0.04479    0.01082   -0.00411   -0.00458
H1A   2   -0.129170   -0.313444    0.053245    11.00000    0.04839
H1B   2   -0.270695   -0.237536    0.016726    11.00000    0.04839
O2    5    0.452752    0.026756    0.624371    11.00000    0.03085    0.03710 =
         0.02804    0.00261    0.00073   -0.00219
H2A   2    0.555830    0.054470    0.640613    11.00000    0.03941
H2B   2    0.404236    0.109840    0.590939    11.00000    0.03941
HKLF 4
REM   Ncher10 in P 21/n
REM R1 =  0.0345 for    1215 Fo > 4sig(Fo)  and  0.0581 for all    1640 data
REM    140 parameters refined using      3 restraints
END
WGHT      0.0281      0.4666
REM Highest difference peak  0.337,  deepest hole -0.308,  1-sigma level  0.070
Q1    1  -0.1214 -0.0068 -0.0245  11.00000  0.05    0.34
Q2    1  -0.2587  0.1206  0.0071  11.00000  0.05    0.30
Q3    1  -0.1484 -0.0181 -0.1607  11.00000  0.05    0.29
Q4    1  -0.2767  0.0854 -0.1485  11.00000  0.05    0.29
Q5    1  -0.3954  0.3125 -0.0240  11.00000  0.05    0.28
Q6    1  -0.1264 -0.1026  0.0160  11.00000  0.05    0.28
Q7    1  -0.0105  0.0235 -0.1818  11.00000  0.05    0.27
Q8    1  -0.3388  0.1558 -0.0773  11.00000  0.05    0.27
Q9    1  -0.2002  0.1883  0.0636  11.00000  0.05    0.27
Q10   1  -0.2605  0.2475  0.0054  11.00000  0.05    0.23
;
_shelx_res_checksum     88905
_shelxl_version_number         .2013
