# Supplementary material for: Crystal structure of bis­[(5-amino-1H-1,2,4-triazol-3-yl-κN 4)acetato-κO]di­aqua­nickel(II) dihydrate
Source: Acta Crystallogr Sect E Struct Rep Online. 2014 Oct 4;70(Pt 11):286–9. doi: 10.1107/S1600536814021436 (PMC4257300; doi:10.1107/S1600536814021436)
Supplement: Supplementary file 2 [file e-70-00286-Isup2.hkl]

#
# h,k,l, Fc-squared, Fo-squared, sigma(Fo-squared), status flag
#
data_I
_shelx_title '  Ncher10 in P 21/n'
_shelx_refln_list_code          4
_shelx_F_calc_maximum      112.26
_exptl_crystal_F_000       428.00
_reflns_d_resolution_high  0.7836

loop_
 _space_group_symop_operation_xyz
 'x, y, z'
 '-x+1/2, y+1/2, -z+1/2'
 '-x, -y, -z'
 'x-1/2, -y-1/2, z-1/2'

_cell_length_a     7.6270
_cell_length_b     7.2603
_cell_length_c    13.5797
_cell_angle_alpha  90.000
_cell_angle_beta   91.910
_cell_angle_gamma  90.000

_shelx_F_squared_multiplier     1.000

loop_
 _refln_index_h
 _refln_index_k
 _refln_index_l
 _refln_F_squared_calc
 _refln_F_squared_meas
 _refln_F_squared_sigma
 _refln_observed_status
   2   0   0       2712.44       2710.42        17.04 o
   4   0   0       4800.01       5012.09        31.91 o
   6   0   0       1350.29       1360.33        38.55 o
   8   0   0         10.52         19.53        10.20 o
   1   1   0       7990.90       7964.48       249.90 o
   2   1   0        493.45        493.70        13.66 o
   3   1   0       1387.74       1361.41        15.46 o
   4   1   0        111.80        133.21         8.31 o
   5   1   0       3915.65       3958.03       114.68 o
   6   1   0        543.28        517.87        25.50 o
   7   1   0          9.13         -3.35         9.82 o
   8   1   0        486.44        470.42        17.78 o
   9   1   0        216.96        243.71        15.59 o
   0   2   0       6727.57       6482.61        36.06 o
   1   2   0       6430.52       6501.45        73.34 o
   2   2   0       6601.91       6591.54       102.08 o
   3   2   0        570.32        626.02        12.15 o
   4   2   0       2595.36       2603.64        56.10 o
   5   2   0          4.39         -4.55        10.77 o
   6   2   0          5.46          5.35         8.49 o
   7   2   0          0.92          6.51         8.68 o
   8   2   0         45.09         47.38        10.72 o
   9   2   0          9.90         12.46        11.39 o
   1   3   0       1892.92       1875.54        18.12 o
   2   3   0       1397.80       1425.62        17.17 o
   3   3   0       1662.93       1694.02        53.87 o
   4   3   0         46.07         44.33         7.17 o
   5   3   0         67.81         73.63         8.87 o
   6   3   0        634.05        634.91        19.39 o
   7   3   0        511.79        545.85        18.33 o
   8   3   0         15.45         38.68         9.53 o
   9   3   0         55.79         59.70        12.16 o
   0   4   0       4122.95       4159.67        42.08 o
   1   4   0        128.13        132.42         8.35 o
   2   4   0       4343.02       4367.77        32.57 o
   3   4   0          1.13          2.91         6.80 o
   4   4   0        897.99        927.30        19.55 o
   5   4   0         55.11         56.10         9.29 o
   6   4   0        581.62        605.36        18.00 o
   7   4   0          1.46         -9.74         9.74 o
   8   4   0         36.90         38.81        11.11 o
   1   5   0       1541.82       1528.38        34.43 o
   2   5   0          0.49          2.05         7.00 o
   3   5   0        735.54        756.82        17.60 o
   4   5   0        122.74        121.98        10.39 o
   5   5   0        271.44        288.54        13.72 o
   6   5   0         20.50         32.76        12.53 o
   7   5   0        244.39        252.60        14.81 o
   8   5   0          5.19          3.52        10.63 o
   0   6   0        444.22        441.30        20.75 o
   1   6   0          3.16          5.64        13.94 o
   2   6   0        871.36        908.36        20.30 o
   3   6   0         31.37         24.74         9.47 o
   4   6   0        362.51        342.12        15.26 o
   5   6   0         15.72          2.40        13.32 o
   6   6   0         89.84        100.29        12.00 o
   7   6   0         12.30         19.50        10.63 o
   1   7   0        216.25        184.36        13.05 o
   2   7   0         39.28         46.46        14.98 o
   3   7   0        278.51        287.28        17.15 o
   4   7   0          1.40          6.70         9.92 o
   5   7   0         20.71          5.47        10.57 o
   6   7   0          1.28          4.17        12.62 o
   0   8   0        150.65        151.19        18.35 o
   1   8   0          5.89         -9.95         9.95 o
   2   8   0        435.12        417.06        33.66 o
   3   8   0          6.51          2.57        21.76 o
   4   8   0        134.49        138.19        13.95 o
   1   9   0        215.51        230.97        19.96 o
   2   9   0          6.55          4.08        25.72 o
  -9   0   1         85.22        116.31        17.89 o
  -7   0   1          4.96          6.24        13.51 o
  -5   0   1       1833.04       1804.29        31.69 o
  -3   0   1        396.26        365.57        13.05 o
  -1   0   1       6294.63       6162.53        26.06 o
   1   0   1       1085.31        976.02        12.33 o
   3   0   1         21.12         10.54         8.46 o
   5   0   1       1793.75       1845.36        32.04 o
   7   0   1         34.86         14.66        13.58 o
   9   0   1         70.92         84.73        17.42 o
  -9   1   1          7.74         -5.70        16.52 o
  -8   1   1        295.96        353.49        22.22 o
  -7   1   1         73.53         60.97        14.19 o
  -6   1   1       1847.76       1758.16        35.84 o
  -5   1   1          9.58         11.29        10.18 o
  -4   1   1       1715.56       1726.90        27.78 o
  -3   1   1          1.29         -4.23         8.28 o
  -2   1   1        653.88        682.60        14.52 o
  -1   1   1        416.69        456.00        11.15 o
   0   1   1       6099.37       6085.39        26.38 o
   1   1   1        777.98        839.13        13.08 o
   2   1   1          8.09          3.55         8.39 o
   3   1   1         24.30         30.97         8.49 o
   4   1   1        111.58         76.13        11.08 o
   5   1   1        377.38        376.11        16.92 o
   6   1   1         92.91         78.71        14.16 o
   7   1   1          7.22         16.95        12.83 o
   8   1   1        331.28        338.18        22.22 o
   9   1   1          9.60          1.94        15.48 o
  -9   2   1        110.34        118.32        19.18 o
  -8   2   1         55.77         53.37        15.20 o
  -7   2   1        279.28        315.64        19.96 o
  -6   2   1        204.89        206.96        16.38 o
  -5   2   1        614.11        597.22        20.54 o
  -4   2   1        112.00        115.09        10.68 o
  -3   2   1       7166.34       7179.69        50.93 o
  -2   2   1        508.91        443.99        14.48 o
  -1   2   1       6282.96       6497.99        38.68 o
   0   2   1       3673.32       3915.18        28.96 o
   1   2   1       6794.96       6857.32        40.04 o
   2   2   1         28.58         39.68         9.14 o
   3   2   1       5527.43       5620.86        45.84 o
   4   2   1          2.30         -0.43         8.53 o
   5   2   1        970.76        975.01        25.34 o
   6   2   1        128.41        141.04        15.63 o
   7   2   1        488.62        495.75        24.52 o
   8   2   1         67.44         67.39        16.06 o
   9   2   1        187.34        168.29        22.55 o
  -9   3   1          2.85         -3.05        15.70 o
  -8   3   1        433.88        426.97        25.88 o
  -7   3   1         15.28         -3.08        13.94 o
  -6   3   1        161.99        144.45        15.23 o
  -5   3   1        358.79        348.72        17.74 o
  -4   3   1       2418.41       2333.37        35.88 o
  -3   3   1         47.87         56.27         9.68 o
  -2   3   1       4762.96       5007.01        43.55 o
  -1   3   1         83.90         73.73         9.82 o
   0   3   1        169.66        158.54        10.39 o
   1   3   1        532.88        540.45        15.20 o
   2   3   1       2843.92       2931.06        33.51 o
   3   3   1         30.39         19.25         9.82 o
   4   3   1        571.15        574.86        20.00 o
   5   3   1          1.42         -8.57        10.97 o
   6   3   1        247.41        263.81        18.75 o
   7   3   1        126.63        114.66        16.92 o
   8   3   1        155.82        161.08        20.07 o
   9   3   1          2.33          6.13        16.45 o
  -8   4   1         15.65         28.42        15.05 o
  -7   4   1        157.18        153.95        18.67 o
  -6   4   1         65.63         52.55        14.37 o
  -5   4   1        150.00        161.04        15.95 o
  -4   4   1        212.36        233.52        14.95 o
  -3   4   1        530.04        537.47        18.67 o
  -2   4   1        295.88        287.54        14.66 o
  -1   4   1        692.00        718.34        19.32 o
   0   4   1        486.81        516.65        16.99 o
   1   4   1       4506.06       4604.02        45.34 o
   2   4   1        192.68        174.74        12.47 o
   3   4   1        312.78        300.30        15.91 o
   4   4   1         31.87         24.59        11.40 o
   5   4   1        578.63        601.24        24.19 o
   6   4   1        222.82        213.99        19.71 o
   7   4   1        346.70        376.28        23.05 o
   8   4   1          0.06          0.93        15.13 o
  -8   5   1         61.42         44.95        17.20 o
  -7   5   1          4.29          6.34        14.27 o
  -6   5   1        146.01        172.51        17.31 o
  -5   5   1         94.98        100.90        14.77 o
  -4   5   1        536.58        521.70        22.62 o
  -3   5   1          0.54         -7.03        11.08 o
  -2   5   1        113.13        109.29        13.37 o
  -1   5   1        152.20        150.36        13.55 o
   0   5   1       1690.84       1724.93        31.83 o
   1   5   1         20.71         24.84        10.04 o
   2   5   1        176.26        158.00        13.37 o
   3   5   1         74.08         77.74        13.12 o
   4   5   1         93.55        108.89        14.19 o
   5   5   1         25.92         25.27        13.80 o
   6   5   1        903.10        863.65        32.33 o
   7   5   1          0.02         29.10        13.08 o
   8   5   1         14.47         -3.08        16.74 o
  -7   6   1         36.84          6.99        16.09 o
  -6   6   1         13.53          0.00        14.95 o
  -5   6   1        159.60        171.91        17.56 o
  -4   6   1          5.57         -4.34        11.76 o
  -3   6   1        654.80        701.92        27.03 o
  -2   6   1        316.64        319.65        18.53 o
  -1   6   1        570.75        549.23        22.69 o
   0   6   1          0.83          7.81        10.29 o
   1   6   1       1476.95       1462.20        33.66 o
   2   6   1         96.42         69.50        14.48 o
   3   6   1        809.56        817.12        28.17 o
   4   6   1          2.25         -2.90        13.69 o
   5   6   1        568.55        598.69        27.35 o
   6   6   1         12.91          2.69        13.94 o
   7   6   1         88.37         87.03        19.03 o
  -6   7   1         16.08          1.00        16.24 o
  -5   7   1         39.26         16.20        14.62 o
  -4   7   1        336.38        330.55        23.37 o
  -3   7   1         10.51         33.16        14.12 o
  -2   7   1        825.11        822.86        30.86 o
  -1   7   1         94.74         89.93        14.41 o
   0   7   1        180.99        206.71        16.99 o
   1   7   1         79.78         65.95        15.31 o
   2   7   1        697.71        741.17        28.28 o
   3   7   1          0.59         11.83        11.65 o
   4   7   1        554.43        562.42        28.03 o
   5   7   1         39.82         24.16        15.99 o
   6   7   1         94.50        127.71        19.07 o
  -4   8   1         40.83         34.37        16.20 o
  -3   8   1        109.31        117.28        19.61 o
  -2   8   1          4.43          7.17        14.52 o
  -1   8   1        355.66        382.38        24.16 o
   0   8   1          7.14          3.33        12.69 o
   1   8   1        256.62        265.46        21.61 o
   2   8   1        142.40        139.29        17.89 o
   3   8   1        283.40        296.39        22.29 o
   4   8   1         33.51         35.77        17.92 o
  -2   9   1         90.45        116.74        19.39 o
  -1   9   1         38.68         11.72        17.46 o
   0   9   1        149.29        156.28        19.43 o
   1   9   1         33.50         25.84        16.02 o
   2   9   1        140.40        170.58        20.97 o
  -8   0   2        304.12        293.16        22.55 o
  -6   0   2       2338.56       2314.63        39.64 o
  -4   0   2        108.39         92.12        11.54 o
  -2   0   2          1.97          9.28         8.39 o
   0   0   2       2417.03       2653.45        17.60 o
   2   0   2       8863.73       8850.79        44.73 o
   4   0   2        216.42        154.92        12.22 o
   6   0   2       2769.95       2719.98        43.69 o
   8   0   2        951.07        928.56        33.19 o
  -9   1   2        286.51        308.40        23.41 o
  -8   1   2        296.27        283.59        21.43 o
  -7   1   2       1150.31       1131.97        32.55 o
  -6   1   2         67.31         60.86        12.98 o
  -5   1   2        687.64        617.65        20.61 o
  -4   1   2        398.97        435.50        16.24 o
  -3   1   2       5461.41       5404.91        41.69 o
  -2   1   2       1243.55       1341.73        19.39 o
  -1   1   2        648.93        685.08        13.55 o
   0   1   2         35.95         26.74         8.24 o
   1   1   2        162.70        164.23         9.68 o
   2   1   2       2373.19       2395.42        25.27 o
   3   1   2        128.65        100.07        10.25 o
   4   1   2         93.07         96.78        10.29 o
   5   1   2        176.16        167.14        13.76 o
   6   1   2          0.05         -7.85        11.47 o
   7   1   2        996.27        986.38        31.11 o
   8   1   2         79.71         40.14        17.03 o
   9   1   2        154.46        170.51        20.47 o
  -9   2   2          7.40          6.88        16.85 o
  -8   2   2        428.20        428.47        25.02 o
  -7   2   2          0.01          1.47        13.48 o
  -6   2   2         56.96         57.67        12.94 o
  -5   2   2        200.46        194.85        14.09 o
  -4   2   2         35.59         26.70         8.93 o
  -3   2   2         30.30         21.97         9.32 o
  -2   2   2       2078.82       2093.33        26.02 o
  -1   2   2        171.40        164.31        10.07 o
   0   2   2       6784.55       7120.41        40.04 o
   1   2   2       1422.77       1454.89        20.50 o
   2   2   2       2135.27       2143.55        26.49 o
   3   2   2        202.10        207.53        12.94 o
   4   2   2        988.59        961.75        22.72 o
   5   2   2        185.03        187.46        14.88 o
   6   2   2        195.19        207.39        16.56 o
   7   2   2         95.13         89.75        15.95 o
   8   2   2        664.09        649.38        30.00 o
   9   2   2          8.35          4.98        14.98 o
  -9   3   2        134.45        133.98        21.36 o
  -8   3   2         88.21         84.91        17.63 o
  -7   3   2       1134.43       1139.36        34.41 o
  -6   3   2        205.05        197.89        17.56 o
  -5   3   2        723.72        690.52        23.05 o
  -4   3   2        213.17        234.09        14.34 o
  -3   3   2       1210.18       1157.64        24.55 o
  -2   3   2        195.38        190.08        12.01 o
  -1   3   2        412.89        403.20        13.87 o
   0   3   2        204.84        164.77        10.82 o
   1   3   2          7.01          7.49         8.24 o
   2   3   2         63.58         70.04        10.25 o
   3   3   2        320.28        281.08        14.30 o
   4   3   2          2.42         -7.78         9.46 o
   5   3   2          1.50        -10.97        10.97 o
   6   3   2        279.37        281.26        18.89 o
   7   3   2        437.53        455.61        25.02 o
   8   3   2        366.48        365.35        25.77 o
   9   3   2        305.40        304.06        26.34 o
  -8   4   2        207.15        245.67        20.04 o
  -7   4   2         19.09         27.60        13.05 o
  -6   4   2        673.16        665.94        25.74 o
  -5   4   2         30.90         23.76        11.90 o
  -4   4   2        776.82        819.17        24.12 o
  -3   4   2        151.33        143.48        12.72 o
  -2   4   2        672.42        632.35        20.00 o
  -1   4   2       1285.82       1315.74        25.16 o
   0   4   2       3141.21       3024.83        36.85 o
   1   4   2        560.47        550.99        17.85 o
   2   4   2        243.45        221.87        13.94 o
   3   4   2        202.14        209.00        13.94 o
   4   4   2        675.18        695.15        22.94 o
   5   4   2          0.03         -9.10        12.65 o
   6   4   2       1094.68       1112.19        34.70 o
   7   4   2         36.37         41.33        15.34 o
   8   4   2        319.01        289.04        24.80 o
  -8   5   2          1.67        -12.33        15.91 o
  -7   5   2        184.28        186.31        20.14 o
  -6   5   2         74.57         53.87        15.70 o
  -5   5   2       2074.94       1952.36        42.73 o
  -4   5   2         51.86         54.20        12.58 o
  -3   5   2        627.89        652.21        22.83 o
  -2   5   2          1.32          6.56        10.22 o
  -1   5   2       1017.74        976.70        25.48 o
   0   5   2         25.72         18.93        10.57 o
   1   5   2       1256.84       1214.73        28.03 o
   2   5   2        534.00        531.85        20.36 o
   3   5   2         51.34         33.69        12.80 o
   4   5   2         13.61         12.87        12.72 o
   5   5   2        604.17        630.52        26.52 o
   6   5   2         59.21         63.23        16.20 o
   7   5   2          3.92          1.83        15.31 o
   8   5   2          2.02         -4.12        15.88 o
  -7   6   2          2.50        -15.52        15.52 o
  -6   6   2         65.34         48.93        17.63 o
  -5   6   2          9.66         12.83        14.23 o
  -4   6   2        656.59        645.83        27.46 o
  -3   6   2         29.82         34.23        12.58 o
  -2   6   2        107.67        100.94        14.48 o
  -1   6   2         42.01         54.12        12.72 o
   0   6   2        759.80        763.61        25.91 o
   1   6   2        109.90         81.76        14.55 o
   2   6   2         18.59         15.38        12.15 o
   3   6   2          6.87         29.39        11.97 o
   4   6   2        263.43        267.46        19.82 o
   5   6   2         22.36         53.01        14.01 o
   6   6   2        250.01        258.83        21.86 o
   7   6   2         24.14         14.16        15.91 o
  -6   7   2         26.71         38.57        14.98 o
  -5   7   2        254.66        254.42        21.26 o
  -4   7   2         38.23         51.94        15.27 o
  -3   7   2        306.18        359.44        22.69 o
  -2   7   2         10.19         17.06        13.08 o
  -1   7   2        106.65         73.48        16.17 o
   0   7   2         33.91         17.81        14.09 o
   1   7   2        158.03        178.00        16.88 o
   2   7   2          7.50         12.08        12.51 o
   3   7   2         32.55         35.09        14.16 o
   4   7   2         19.66         28.10        12.98 o
   5   7   2         53.64         40.32        15.95 o
   6   7   2         33.80         31.72        16.45 o
  -4   8   2        199.39        199.83        22.65 o
  -3   8   2         17.97         19.82        15.91 o
  -2   8   2        242.46        261.69        22.55 o
  -1   8   2          1.91         14.37        12.40 o
   0   8   2         51.42         67.17        15.41 o
   1   8   2        160.20        150.65        18.64 o
   2   8   2        171.99        173.23        19.79 o
   3   8   2          3.52         -7.38        15.27 o
   4   8   2         85.52         74.12        19.64 o
  -2   9   2          0.02         10.50        15.95 o
  -1   9   2        138.37        130.94        21.61 o
   0   9   2         17.14          6.85        16.06 o
   1   9   2         88.25        108.07        18.21 o
  -9   0   3        442.07        472.95        27.53 o
  -7   0   3        432.28        450.87        23.08 o
  -5   0   3        502.38        451.23        17.99 o
  -3   0   3         28.07         26.02         9.39 o
  -1   0   3        119.75         74.16         9.07 o
   1   0   3        632.91        638.87        13.84 o
   3   0   3        240.87        352.20        13.23 o
   5   0   3       1488.21       1448.51        29.79 o
   7   0   3        931.67        919.38        30.40 o
   9   0   3        195.58        116.99        20.25 o
  -9   1   3         16.87         30.93        16.13 o
  -8   1   3        375.08        400.55        23.87 o
  -7   1   3         17.53          7.17        13.87 o
  -6   1   3       1777.23       1781.03        36.27 o
  -5   1   3        294.42        307.90        15.74 o
  -4   1   3       3343.67       3256.92        38.35 o
  -3   1   3         56.77         89.07         9.46 o
  -2   1   3       2755.62       2636.97        27.28 o
  -1   1   3        336.06        392.34        12.04 o
   0   1   3       1845.25       1771.20        19.82 o
   1   1   3        138.02        114.38         9.25 o
   2   1   3       2268.39       2173.30        25.59 o
   3   1   3         43.08         44.48         9.25 o
   4   1   3        354.31        318.00        14.27 o
   5   1   3        116.05        116.49        12.90 o
   6   1   3        425.08        436.82        21.36 o
   7   1   3         84.91         96.38        15.59 o
   8   1   3        141.69        158.36        18.64 o
   9   1   3          3.36          2.94        15.31 o
  -9   2   3        289.22        336.86        23.48 o
  -8   2   3          9.19          8.60        14.55 o
  -7   2   3       1426.87       1374.52        37.21 o
  -6   2   3         24.76         -4.30        13.08 o
  -5   2   3        474.99        472.42        18.96 o
  -4   2   3        598.58        610.52        19.18 o
  -3   2   3       2926.80       2922.42        34.37 o
  -2   2   3         24.16         34.73         9.00 o
  -1   2   3       2173.67       2203.51        25.63 o
   0   2   3          3.72         13.62         8.03 o
   1   2   3         59.42         55.38         8.67 o
   2   2   3        425.64        448.72        14.95 o
   3   2   3       4009.16       4038.02        40.72 o
   4   2   3         18.67         25.48         9.00 o
   5   2   3        404.00        385.03        18.57 o
   6   2   3        119.55        115.02        14.44 o
   7   2   3       1129.20       1144.05        35.05 o
   8   2   3         13.53         39.46        13.84 o
   9   2   3        447.45        473.60        27.53 o
  -9   3   3          3.35         17.53        15.74 o
  -8   3   3        620.87        634.79        30.36 o
  -7   3   3          0.92         11.00        13.80 o
  -6   3   3       1125.41       1064.30        30.90 o
  -5   3   3         28.43         29.64        11.25 o
  -4   3   3       1066.73        963.72        24.23 o
  -3   3   3          2.01         12.12         9.71 o
  -2   3   3       8267.32       8232.70        58.50 o
  -1   3   3         83.27         78.35         9.89 o
   0   3   3         69.49         38.14         9.14 o
   1   3   3        902.95        913.79        19.75 o
   2   3   3       1559.69       1498.40        26.17 o
   3   3   3          0.00         -9.25         9.25 o
   4   3   3        998.10       1046.34        25.52 o
   5   3   3         35.45         46.02        12.58 o
   6   3   3         39.45         28.50        14.34 o
   7   3   3          2.24         24.73        13.73 o
   8   3   3        405.90        417.00        25.31 o
  -8   4   3        125.88        138.43        20.39 o
  -7   4   3        509.66        495.97        27.03 o
  -6   4   3        116.65         84.88        15.56 o
  -5   4   3        837.66        807.98        26.74 o
  -4   4   3         31.75         34.52        11.51 o
  -3   4   3         23.66         28.71         9.07 o
  -2   4   3         78.66         82.26        10.75 o
  -1   4   3        125.56        117.06        10.47 o
   0   4   3         34.30         33.41         8.60 o
   1   4   3         32.55         42.69         9.96 o
   2   4   3          2.07          8.24         9.57 o
   3   4   3        263.55        265.28        14.88 o
   4   4   3        108.58         93.84        13.08 o
   5   4   3        103.88        132.15        15.45 o
   6   4   3        282.54        250.62        19.71 o
   7   4   3        349.25        327.75        22.90 o
   8   4   3         88.10         88.68        19.96 o
  -8   5   3        194.70        127.35        22.72 o
  -7   5   3          1.16          5.52        14.98 o
  -6   5   3        959.48        917.20        32.51 o
  -5   5   3          9.67          1.43        13.62 o
  -4   5   3        440.93        452.24        21.69 o
  -3   5   3        349.34        345.53        18.71 o
  -2   5   3         37.24         42.01        11.18 o
  -1   5   3        252.94        255.56        15.88 o
   0   5   3       1273.77       1284.92        28.60 o
   1   5   3        510.73        495.97        19.89 o
   2   5   3         39.46         43.44        11.43 o
   3   5   3         12.59         25.02        10.50 o
   4   5   3          1.94          6.56        12.22 o
   5   5   3         39.33         49.21        13.66 o
   6   5   3        258.38        265.64        20.57 o
   7   5   3         16.29         -8.39        14.55 o
  -7   6   3        113.28        134.84        19.10 o
  -6   6   3         24.57         35.74        14.09 o
  -5   6   3        858.20        842.07        30.65 o
  -4   6   3         62.51         71.65        15.05 o
  -3   6   3        338.69        364.17        21.47 o
  -2   6   3          2.83          4.70        10.25 o
  -1   6   3        108.84        101.58        14.55 o
   0   6   3        116.92        116.28        13.91 o
   1   6   3         64.86        103.05        13.26 o
   2   6   3        143.65        146.60        14.84 o
   3   6   3        138.41        134.59        16.49 o
   4   6   3        161.91        174.34        17.85 o
   5   6   3        385.97        403.38        25.16 o
   6   6   3         46.87         31.54        15.56 o
   7   6   3         18.81          2.04        16.49 o
  -6   7   3        145.47        181.26        19.82 o
  -5   7   3         60.49         53.08        16.88 o
  -4   7   3        642.57        615.15        28.64 o
  -3   7   3          0.20         12.40        13.19 o
  -2   7   3        357.20        380.80        23.33 o
  -1   7   3        119.77        102.51        15.56 o
   0   7   3        149.29        127.60        17.42 o
   1   7   3         29.93         24.59        13.62 o
   2   7   3         35.09         36.95        14.98 o
   3   7   3         35.28         18.64        14.30 o
   4   7   3        220.41        242.19        21.69 o
   5   7   3         75.22        108.53        17.28 o
   6   7   3         50.34         66.31        16.99 o
  -4   8   3        103.51         93.16        19.46 o
  -3   8   3         62.85         95.49        16.31 o
  -2   8   3          1.84        -12.83        13.94 o
  -1   8   3         73.97         95.24        14.91 o
   0   8   3          0.19         18.75        12.12 o
   1   8   3        126.46        141.44        17.24 o
   2   8   3          9.69         -1.79        15.31 o
   3   8   3          0.88        -14.98        16.09 o
   4   8   3          4.04          5.95        15.13 o
  -1   9   3          5.73         -1.97        15.38 o
   0   9   3         41.97         39.54        17.60 o
   1   9   3          4.86          9.10        15.20 o
  -8   0   4        187.78        209.83        19.39 o
  -6   0   4       2943.23       2910.92        46.17 o
  -4   0   4       5174.25       5205.76        48.28 o
  -2   0   4        585.21        642.14        15.70 o
   0   0   4      12601.76      12577.54        51.44 o
   2   0   4          6.90         -8.24         8.24 o
   4   0   4       1356.84       1283.63        26.02 o
   6   0   4       1371.23       1329.43        32.47 o
   8   0   4        147.34        206.17        19.68 o
  -9   1   4        429.68        447.94        28.21 o
  -8   1   4        290.14        283.99        21.79 o
  -7   1   4        325.24        323.81        22.26 o
  -6   1   4          3.48         12.76        11.43 o
  -5   1   4       2383.66       2392.37        37.81 o
  -4   1   4         43.62         42.22        10.93 o
  -3   1   4       1448.47       1411.98        23.94 o
  -2   1   4         46.24         42.90         8.96 o
  -1   1   4       9662.81       9807.74        49.82 o
   0   1   4        500.44        526.00        13.62 o
   1   1   4       6404.85       6399.67        40.79 o
   2   1   4        138.89        102.98        10.65 o
   3   1   4        608.48        532.49        16.45 o
   4   1   4        430.53        485.89        17.06 o
   5   1   4       1277.68       1237.57        28.96 o
   6   1   4        105.23        102.15        15.05 o
   7   1   4        107.91        109.54        15.74 o
   8   1   4        278.05        243.84        21.51 o
   9   1   4        187.01        185.42        21.83 o
  -9   2   4         32.53         28.10        18.50 o
  -8   2   4        572.63        612.60        29.03 o
  -7   2   4         20.54         28.75        14.52 o
  -6   2   4        229.55        237.07        17.42 o
  -5   2   4         25.09         16.13        10.86 o
  -4   2   4        577.84        564.21        18.78 o
  -3   2   4        866.58        945.05        21.72 o
  -2   2   4       1271.60       1190.97        23.37 o
  -1   2   4        204.68        219.36        11.58 o
   0   2   4       1021.07       1111.25        19.64 o
   1   2   4       1130.98       1157.53        20.47 o
   2   2   4          3.91         -2.65         8.14 o
   3   2   4        180.75        185.70        11.94 o
   4   2   4       1647.11       1688.94        30.32 o
   5   2   4         46.26         54.12        11.90 o
   6   2   4        100.56        117.35        14.23 o
   7   2   4          9.25         31.04        12.58 o
   8   2   4        201.04        231.12        19.25 o
   9   2   4         75.12         48.25        18.78 o
  -9   3   4         65.86         56.38        18.28 o
  -8   3   4         28.83         29.36        15.81 o
  -7   3   4        578.06        567.69        26.45 o
  -6   3   4          0.59         -8.14        12.55 o
  -5   3   4        397.93        419.91        19.43 o
  -4   3   4        636.12        648.34        20.79 o
  -3   3   4       1594.82       1634.25        29.97 o
  -2   3   4        200.94        222.30        13.37 o
  -1   3   4       1385.26       1332.41        24.05 o
   0   3   4         16.32         15.70         9.03 o
   1   3   4       1044.65        966.38        21.40 o
   2   3   4        990.61       1048.60        23.37 o
   3   3   4       2246.47       2248.93        34.55 o
   4   3   4         32.42         46.67        10.65 o
   5   3   4        144.58        147.28        15.81 o
   6   3   4         32.83         32.15        14.19 o
   7   3   4        391.84        428.65        22.72 o
   8   3   4          5.98          5.63        16.09 o
  -8   4   4        368.50        371.48        25.45 o
  -7   4   4         15.41         19.79        13.98 o
  -6   4   4        870.92        821.14        29.07 o
  -5   4   4         56.60         45.02        13.44 o
  -4   4   4        336.98        330.87        18.17 o
  -3   4   4         17.45         11.72        10.29 o
  -2   4   4        528.55        546.36        19.18 o
  -1   4   4        147.82        167.85        12.58 o
   0   4   4       1481.09       1420.62        27.60 o
   1   4   4         28.07         28.10         9.68 o
   2   4   4       1272.94       1234.81        27.06 o
   3   4   4          3.16          0.54         9.28 o
   4   4   4        237.37        240.80        15.48 o
   5   4   4        100.17        114.99        14.98 o
   6   4   4        823.13        804.83        30.14 o
   7   4   4         25.30         -7.03        15.59 o
   8   4   4        502.18        531.38        30.00 o
  -7   5   4         70.81         59.97        17.42 o
  -6   5   4         67.08         77.64        15.38 o
  -5   5   4        599.04        564.64        25.95 o
  -4   5   4          8.33          9.21        12.62 o
  -3   5   4       1054.23       1071.00        29.79 o
  -2   5   4        186.07        169.75        15.16 o
  -1   5   4        878.87        865.55        25.09 o
   0   5   4         16.87         17.60        11.43 o
   1   5   4       1268.51       1196.20        28.89 o
   2   5   4        123.61        114.66        13.44 o
   3   5   4       1059.18       1064.87        29.82 o
   4   5   4          5.73         29.10        10.79 o
   5   5   4        974.09        965.41        32.44 o
   6   5   4         45.13         47.85        13.94 o
   7   5   4        171.97        179.90        21.08 o
  -7   6   4         14.93         29.79        16.09 o
  -6   6   4        137.36        119.11        18.57 o
  -5   6   4          8.06        -14.09        14.09 o
  -4   6   4        105.84        101.08        16.06 o
  -3   6   4          4.67        -13.51        13.51 o
  -2   6   4        106.06        106.99        15.38 o
  -1   6   4         25.36         45.74        12.58 o
   0   6   4        342.08        369.01        19.79 o
   1   6   4          0.10          7.13        11.72 o
   2   6   4        267.21        284.85        20.04 o
   3   6   4          6.16          6.45        12.62 o
   4   6   4        286.90        303.16        21.54 o
   5   6   4         25.80         18.10        14.66 o
   6   6   4        179.49        195.13        21.18 o
  -6   7   4          0.33          4.16        14.73 o
  -5   7   4         88.28         83.69        17.78 o
  -4   7   4         35.36         45.77        13.87 o
  -3   7   4        105.70        110.40        16.63 o
  -2   7   4         29.12         42.58        14.16 o
  -1   7   4        254.26        246.39        18.82 o
   0   7   4          4.71         -1.47        12.12 o
   1   7   4         95.85        101.47        14.88 o
   2   7   4         36.57         29.14        13.80 o
   3   7   4        443.87        424.96        24.98 o
   4   7   4        116.45        169.50        17.56 o
   5   7   4        141.72        133.88        20.04 o
  -4   8   4         44.39         60.11        16.38 o
  -3   8   4          7.80         27.17        14.59 o
  -2   8   4        290.55        328.40        22.72 o
  -1   8   4         49.36         51.54        15.41 o
   0   8   4         64.24         62.44        15.45 o
   1   8   4          3.55          7.13        13.69 o
   2   8   4        130.40        140.65        19.32 o
   3   8   4          0.30         -1.90        14.88 o
   4   8   4        339.23        317.75        25.31 o
   0   9   4          1.20         -3.01        15.84 o
  -9   0   5        469.65        446.90        30.32 o
  -7   0   5         65.42         80.22        13.84 o
  -5   0   5        646.37        626.19        21.83 o
  -3   0   5        563.84        714.25        18.75 o
  -1   0   5        475.09        578.66        15.31 o
   1   0   5       2856.93       2904.82        29.93 o
   3   0   5         45.30         65.77        11.00 o
   5   0   5       1537.73       1526.54        32.73 o
   7   0   5        357.31        400.23        21.33 o
   9   0   5        246.14        268.72        25.20 o
  -9   1   5          0.08        -13.98        17.24 o
  -8   1   5         47.49         51.29        16.60 o
  -7   1   5          0.14         -6.02        13.84 o
  -6   1   5          2.24         -3.76        12.58 o
  -5   1   5        151.20        149.54        14.09 o
  -4   1   5        668.28        656.29        20.07 o
  -3   1   5        127.60        122.26        11.76 o
  -2   1   5         14.10         16.38         9.00 o
  -1   1   5          4.85         25.05         8.03 o
   0   1   5       4304.87       4295.12        35.56 o
   1   1   5         65.09         83.30         9.32 o
   2   1   5       2401.07       2469.15        30.32 o
   3   1   5         30.09         38.57         8.24 o
   4   1   5       2815.54       2798.05        39.28 o
   5   1   5         14.61         10.82        11.76 o
   6   1   5       1883.98       1815.61        39.11 o
   7   1   5         40.00         16.27        14.37 o
   8   1   5        177.49        202.26        20.29 o
   9   1   5          3.80         19.50        14.70 o
  -9   2   5        326.30        319.90        26.17 o
  -8   2   5         43.98         52.73        15.31 o
  -7   2   5        430.01        450.59        23.30 o
  -6   2   5          0.00         -5.23        11.65 o
  -5   2   5        511.22        501.59        21.08 o
  -4   2   5         16.32          0.97        10.39 o
  -3   2   5       1086.32       1099.57        23.76 o
  -2   2   5         76.64         89.04        11.00 o
  -1   2   5       1177.16       1141.11        21.61 o
   0   2   5        370.09        408.47        14.01 o
   1   2   5       2226.54       2245.27        29.18 o
   2   2   5          5.06          7.78         8.42 o
   3   2   5       2720.84       2743.71        36.92 o
   4   2   5         84.73        110.68        11.83 o
   5   2   5       1206.45       1211.01        30.22 o
   6   2   5         31.08         32.04        13.51 o
   7   2   5        422.20        468.58        24.70 o
   8   2   5         32.55         34.95        15.20 o
  -8   3   5        193.09        179.61        21.00 o
  -7   3   5         76.37         80.36        15.34 o
  -6   3   5         21.16         17.49        12.51 o
  -5   3   5         30.96         15.23        12.69 o
  -4   3   5        219.59        201.62        14.52 o
  -3   3   5        423.32        447.79        17.74 o
  -2   3   5       1941.99       1923.04        31.36 o
  -1   3   5          0.85         -2.76         8.64 o
   0   3   5       1868.67       1883.68        28.75 o
   1   3   5          6.30         18.14         8.89 o
   2   3   5       3505.36       3417.17        41.69 o
   3   3   5        383.31        408.51        17.67 o
   4   3   5       3408.16       3336.92        46.85 o
   5   3   5        301.54        289.08        17.56 o
   6   3   5        709.36        648.98        28.35 o
   7   3   5          1.65         12.65        12.83 o
   8   3   5        224.57        220.11        23.08 o
  -8   4   5          9.14         -0.97        16.09 o
  -7   4   5         43.51         25.52        16.27 o
  -6   4   5         21.08          6.81        13.51 o
  -5   4   5        219.09        233.05        16.70 o
  -4   4   5        261.83        243.02        16.13 o
  -3   4   5        198.15        186.85        14.52 o
  -2   4   5         43.73         40.90        10.57 o
  -1   4   5        347.30        325.10        15.81 o
   0   4   5        512.68        521.74        18.53 o
   1   4   5       1015.90        947.81        24.37 o
   2   4   5         10.63          2.54        10.47 o
   3   4   5        311.65        333.95        17.10 o
   4   4   5         43.86         34.05        11.86 o
   5   4   5        856.43        837.70        28.93 o
   6   4   5        130.68        129.00        17.74 o
   7   4   5        296.14        306.32        23.62 o
   8   4   5          2.26         26.42        14.59 o
  -7   5   5         65.39         42.04        18.17 o
  -6   5   5        194.78        188.18        17.71 o
  -5   5   5          0.03          1.51        11.97 o
  -4   5   5        139.32        136.56        15.84 o
  -3   5   5        114.29        118.39        15.31 o
  -2   5   5          1.56         -2.40        10.50 o
  -1   5   5         23.69         38.28        11.65 o
   0   5   5       2176.17       2106.95        37.99 o
   1   5   5          0.70          0.57        10.32 o
   2   5   5       1548.66       1505.60        33.87 o
   3   5   5         74.98         95.59        14.62 o
   4   5   5        328.10        285.39        19.50 o
   5   5   5          4.38         12.62        13.76 o
   6   5   5        505.83        591.24        28.57 o
   7   5   5          1.95         -1.94        15.99 o
  -6   6   5         19.12         10.43        14.48 o
  -5   6   5         77.52        102.37        15.52 o
  -4   6   5         57.11         30.22        15.02 o
  -3   6   5        657.87        676.40        27.74 o
  -2   6   5          0.35        -13.48        13.98 o
  -1   6   5        615.15        608.44        25.13 o
   0   6   5         13.71         30.54        11.47 o
   1   6   5        393.14        379.22        20.39 o
   2   6   5          7.88          3.48        12.80 o
   3   6   5        842.66        876.19        30.14 o
   4   6   5         93.46         82.87        15.52 o
   5   6   5        627.11        588.30        29.54 o
   6   6   5        205.06        219.36        22.01 o
  -5   7   5         22.36         28.46        14.52 o
  -4   7   5         44.39         45.06        15.23 o
  -3   7   5        156.76        161.51        19.18 o
  -2   7   5       1042.48       1094.37        35.38 o
  -1   7   5        165.77        161.80        17.28 o
   0   7   5        232.96        251.30        18.67 o
   1   7   5         39.12         36.92        14.62 o
   2   7   5        840.44        791.57        31.11 o
   3   7   5          9.73          9.36        14.41 o
   4   7   5        787.16        760.63        32.73 o
   5   7   5         59.29         61.58        15.81 o
  -4   8   5          1.29          5.02        14.52 o
  -3   8   5         54.16         57.49        17.10 o
  -2   8   5          4.26         14.30        14.30 o
  -1   8   5        271.50        251.33        22.55 o
   0   8   5         23.24         10.65        14.77 o
   1   8   5        217.41        234.20        22.87 o
   2   8   5          0.04         -3.73        15.41 o
   3   8   5        495.18        547.76        28.93 o
  -8   0   6        130.61        141.55        20.65 o
  -6   0   6        187.32        184.41        16.60 o
  -4   0   6       3143.03       3113.33        40.54 o
  -2   0   6        421.72        383.85        14.80 o
   0   0   6      10549.46      10917.88        59.07 o
   2   0   6       5582.25       5515.23        46.63 o
   4   0   6        347.34        367.11        16.02 o
   6   0   6       2405.31       2339.43        44.45 o
   8   0   6        184.98        223.41        20.14 o
  -9   1   6         75.08         63.26        20.50 o
  -8   1   6        116.45         98.18        19.10 o
  -7   1   6         13.31         30.25        13.62 o
  -6   1   6         21.00         18.28        13.76 o
  -5   1   6         15.78         -6.74        11.51 o
  -4   1   6         93.90        112.62        11.58 o
  -3   1   6        287.48        243.52        13.62 o
  -2   1   6        289.10        307.32        14.09 o
  -1   1   6        270.74        230.87        12.69 o
   0   1   6         49.17         71.72        10.07 o
   1   1   6       7979.15       8218.72        54.16 o
   2   1   6         77.83         84.52        10.29 o
   3   1   6       3489.65       3449.93        41.22 o
   4   1   6        194.82        215.49        13.62 o
   5   1   6       2310.31       2247.38        41.18 o
   6   1   6         80.01         80.54        13.84 o
   7   1   6        560.51        578.66        27.38 o
   8   1   6         97.61         85.88        15.59 o
  -8   2   6        266.22        256.78        24.16 o
  -7   2   6        101.07         92.98        15.23 o
  -6   2   6          1.26         12.90        12.26 o
  -5   2   6        204.39        218.21        15.81 o
  -4   2   6         79.96         61.04        11.33 o
  -3   2   6          0.06         -8.75         9.75 o
  -2   2   6       2764.38       2692.78        35.09 o
  -1   2   6        529.73        556.22        17.13 o
   0   2   6         30.57         32.29         8.96 o
   1   2   6         51.13         47.28         8.67 o
   2   2   6        743.67        759.59        20.07 o
   3   2   6          0.42         -9.93         9.93 o
   4   2   6       1469.81       1387.82        30.14 o
   5   2   6        119.36        110.22        13.84 o
   6   2   6        227.35        246.53        19.25 o
   7   2   6         80.96         76.42        16.95 o
   8   2   6        113.31        110.97        17.46 o
  -8   3   6         91.52         52.73        20.11 o
  -7   3   6        105.81        102.19        17.96 o
  -6   3   6         63.56         57.24        14.34 o
  -5   3   6          1.19         -5.73        11.72 o
  -4   3   6          9.23         22.33        10.39 o
  -3   3   6         57.29         62.94        10.75 o
  -2   3   6          0.38         -2.33         9.25 o
  -1   3   6        910.91        922.97        22.19 o
   0   3   6        626.73        650.85        19.00 o
   1   3   6        732.18        696.87        20.25 o
   2   3   6        366.44        364.96        16.34 o
   3   3   6       2845.22       2788.62        41.40 o
   4   3   6        142.06        150.72        14.16 o
   5   3   6        648.39        638.09        25.70 o
   6   3   6          1.99          9.21        12.08 o
   7   3   6        510.06        507.94        25.81 o
   8   3   6         20.18         14.84        16.38 o
  -8   4   6         66.81         77.24        18.24 o
  -7   4   6          4.01         -9.03        13.87 o
  -6   4   6        771.15        762.07        28.82 o
  -5   4   6         50.23         50.36        13.69 o
  -4   4   6        438.56        434.85        20.93 o
  -3   4   6        526.40        522.53        22.01 o
  -2   4   6        488.53        473.85        19.71 o
  -1   4   6         18.66         30.14        10.14 o
   0   4   6       1847.91       1762.78        32.47 o
   1   4   6         93.80         78.43        12.08 o
   2   4   6       1459.55       1449.33        31.47 o
   3   4   6         15.84          6.49        11.08 o
   4   4   6        471.25        450.98        22.47 o
   5   4   6         28.20         26.67        13.80 o
   6   4   6        241.32        258.36        20.04 o
   7   4   6         40.35         46.49        15.99 o
  -7   5   6         19.37          2.94        14.70 o
  -6   5   6          0.05          3.44        13.44 o
  -5   5   6        102.82        111.22        16.38 o
  -4   5   6         24.82         36.67        12.55 o
  -3   5   6        338.74        322.27        19.50 o
  -2   5   6          2.43         -2.51        10.90 o
  -1   5   6        882.66        925.73        27.03 o
   0   5   6         65.76         62.01        12.65 o
   1   5   6        943.20        889.03        27.56 o
   2   5   6         54.15         47.85        13.51 o
   3   5   6        414.60        398.79        20.93 o
   4   5   6         37.11         48.21        14.09 o
   5   5   6       1020.44       1049.32        35.27 o
   6   5   6          2.53         13.62        14.30 o
   7   5   6        279.60        275.99        25.05 o
  -6   6   6         83.61         72.05        18.39 o
  -5   6   6          5.19          6.92        12.26 o
  -4   6   6        271.08        262.34        20.50 o
  -3   6   6          0.13        -13.94        13.94 o
  -2   6   6         82.81        112.73        15.05 o
  -1   6   6        131.40        116.38        16.17 o
   0   6   6        234.31        254.35        18.46 o
   1   6   6         48.60         46.92        14.05 o
   2   6   6        464.26        480.55        23.62 o
   3   6   6          5.74          8.46        13.01 o
   4   6   6        137.69        138.57        17.85 o
   5   6   6          6.24        -15.38        15.38 o
   6   6   6        100.81         81.90        20.14 o
  -5   7   6          3.61          3.91        14.05 o
  -4   7   6          3.39         16.34        14.73 o
  -3   7   6        129.88        134.31        18.14 o
  -2   7   6          1.00         -5.13        13.51 o
  -1   7   6         54.27         47.78        15.13 o
   0   7   6         41.04         47.42        12.87 o
   1   7   6        176.72        163.37        18.93 o
   2   7   6         66.56         74.52        15.48 o
   3   7   6        203.60        210.80        20.32 o
   4   7   6         27.79         10.25        16.74 o
   5   7   6        108.42        111.29        19.71 o
  -3   8   6          0.36          1.00        15.41 o
  -2   8   6        261.53        252.70        24.48 o
  -1   8   6         25.64         27.60        15.45 o
   0   8   6         48.86         47.49        16.56 o
   1   8   6         15.53         35.59        15.31 o
   2   8   6        142.01        114.38        19.68 o
   3   8   6         27.89         46.06        16.20 o
  -9   0   7         52.60         28.07        19.68 o
  -7   0   7        198.32        233.41        21.33 o
  -5   0   7       1887.55       1766.97        35.95 o
  -3   0   7       1697.60       1740.27        29.82 o
  -1   0   7       1857.31       2021.14        29.03 o
   1   0   7       1722.48       1603.49        27.06 o
   3   0   7         95.70         80.29        12.22 o
   5   0   7        112.91        102.76        13.55 o
   7   0   7          1.66         -6.67        12.51 o
  -8   1   7        179.81        200.62        19.96 o
  -7   1   7         15.96         18.53        14.19 o
  -6   1   7        541.56        547.51        23.98 o
  -5   1   7        148.16        145.63        15.88 o
  -4   1   7        477.58        501.92        20.54 o
  -3   1   7          1.03          6.77         8.35 o
  -2   1   7       1222.76       1311.23        25.41 o
  -1   1   7         33.73         49.82        10.22 o
   0   1   7       1981.78       2046.77        29.50 o
   1   1   7        449.49        499.77        16.70 o
   2   1   7        549.22        526.00        17.49 o
   3   1   7         54.37         43.80        10.72 o
   4   1   7        284.36        254.27        16.45 o
   5   1   7         68.81         83.23        13.12 o
   6   1   7        248.36        256.14        20.47 o
   7   1   7         28.81         22.65        13.55 o
   8   1   7        295.77        334.99        25.05 o
  -8   2   7          2.53          9.46        14.95 o
  -7   2   7        856.88        918.95        32.26 o
  -6   2   7         72.48         54.77        13.69 o
  -5   2   7       1055.65       1046.74        28.64 o
  -4   2   7          1.16         17.42        10.86 o
  -3   2   7       3935.96       4146.19        48.64 o
  -2   2   7          0.16         -9.96         9.96 o
  -1   2   7       5610.60       5511.90        50.65 o
   0   2   7         31.14         30.86         9.53 o
   1   2   7        981.74        951.64        22.01 o
   2   2   7          0.12          2.76         8.49 o
   3   2   7       3059.17       2927.69        41.90 o
   4   2   7          6.96          6.88        10.72 o
   5   2   7         20.56         -2.01        12.58 o
   6   2   7        221.09        231.87        19.14 o
   7   2   7         49.33         64.84        15.63 o
   8   2   7         16.70         26.49        15.09 o
  -8   3   7        251.49        266.39        22.80 o
  -7   3   7         19.29         18.35        16.34 o
  -6   3   7        442.55        465.50        23.87 o
  -5   3   7         21.30         18.75        12.12 o
  -4   3   7        131.75        113.16        13.76 o
  -3   3   7        135.02        147.35        13.51 o
  -2   3   7       3556.11       3601.23        45.88 o
  -1   3   7         28.18         31.40        10.07 o
   0   3   7         86.87         67.35        11.25 o
   1   3   7        374.67        376.71        16.24 o
   2   3   7        988.79        937.95        24.30 o
   3   3   7         28.64         21.22        10.97 o
   4   3   7        986.30        956.55        28.75 o
   5   3   7          0.64          7.85        11.68 o
   6   3   7         91.96        111.87        15.77 o
   7   3   7         27.38         -2.72        16.24 o
   8   3   7        195.40        181.01        21.04 o
  -7   4   7        265.59        305.03        22.44 o
  -6   4   7          2.03         20.36        12.33 o
  -5   4   7        188.97        183.30        19.25 o
  -4   4   7         32.47         41.40        12.33 o
  -3   4   7        618.66        608.34        24.23 o
  -2   4   7         11.69         15.13        11.40 o
  -1   4   7        922.79        952.97        25.66 o
   0   4   7          8.92         22.62         9.68 o
   1   4   7        716.49        693.39        22.58 o
   2   4   7        162.28        162.98        15.02 o
   3   4   7        148.45        141.55        16.31 o
   4   4   7        320.44        300.12        18.71 o
   5   4   7         12.05         13.94        12.76 o
   6   4   7        130.41        123.62        18.42 o
   7   4   7        258.42        244.52        23.15 o
  -7   5   7         38.75         26.20        16.60 o
  -6   5   7        162.92        131.58        18.93 o
  -5   5   7          0.25          4.84        12.83 o
  -4   5   7        525.92        452.17        23.94 o
  -3   5   7        297.27        299.22        20.83 o
  -2   5   7         18.76         -3.33        12.58 o
  -1   5   7        447.67        430.98        22.58 o
   0   5   7        239.79        222.91        17.03 o
   1   5   7          0.25          4.44        11.72 o
   2   5   7        657.62        660.31        25.20 o
   3   5   7         63.57         69.89        13.33 o
   4   5   7         11.72         14.52        12.72 o
   5   5   7        185.21        171.44        19.43 o
   6   5   7        269.60        318.79        22.87 o
   7   5   7          9.25         41.44        14.95 o
  -6   6   7         23.90         29.07        16.06 o
  -5   6   7        139.85        111.90        19.10 o
  -4   6   7        164.39        136.85        17.56 o
  -3   6   7        574.30        597.87        27.03 o
  -2   6   7         12.75         24.62        13.12 o
  -1   6   7        322.25        355.85        20.79 o
   0   6   7         65.06         47.96        14.01 o
   1   6   7        576.84        574.10        25.31 o
   2   6   7         36.53         48.57        14.27 o
   3   6   7         23.66         17.63        14.66 o
   4   6   7          4.11          7.71        13.19 o
   5   6   7        334.60        345.21        24.80 o
   6   6   7          5.51         14.44        16.42 o
  -5   7   7         18.89          9.03        16.17 o
  -4   7   7        256.60        226.57        22.76 o
  -3   7   7         14.28         22.98        14.27 o
  -2   7   7        218.98        211.08        20.75 o
  -1   7   7         18.43          4.16        14.16 o
   0   7   7        226.56        222.59        19.61 o
   1   7   7          3.29          0.00        11.86 o
   2   7   7        119.36        136.46        17.31 o
   3   7   7        111.54        116.49        17.60 o
   4   7   7        254.39        264.27        22.37 o
  -3   8   7         56.10         80.54        17.74 o
  -2   8   7          2.51          3.01        16.31 o
  -1   8   7         61.54         66.45        17.49 o
   0   8   7         69.66         66.06        17.24 o
   1   8   7        231.68        272.05        23.08 o
   2   8   7         23.81         14.88        16.38 o
  -8   0   8         73.12         64.27        18.57 o
  -6   0   8       2290.54       2083.58        43.37 o
  -4   0   8       2170.22       2221.54        37.89 o
  -2   0   8       2414.17       2496.71        35.56 o
   0   0   8       6437.72       6307.95        53.12 o
   2   0   8       1974.08       1908.38        32.19 o
   4   0   8         26.89         36.56        10.97 o
   6   0   8         69.46         79.11        13.33 o
   8   0   8        354.30        383.99        25.91 o
  -8   1   8         55.63         33.37        17.60 o
  -7   1   8        583.91        581.52        27.99 o
  -6   1   8         39.40         49.68        14.05 o
  -5   1   8       1454.34       1356.67        33.94 o
  -4   1   8          9.63         15.02        11.72 o
  -3   1   8       1165.26       1227.75        27.42 o
  -2   1   8         11.50         12.47         9.14 o
  -1   1   8       1297.72       1386.75        26.63 o
   0   1   8        427.91        484.53        16.99 o
   1   1   8          3.39         11.72         9.39 o
   2   1   8        308.96        296.89        15.56 o
   3   1   8        379.06        331.80        17.31 o
   4   1   8        166.17        175.92        14.88 o
   5   1   8        121.00        124.91        14.98 o
   6   1   8         44.50         28.71        14.01 o
   7   1   8        114.06        100.07        18.28 o
   8   1   8         46.10         24.88        16.02 o
  -8   2   8        234.52        202.41        24.48 o
  -7   2   8          0.30         35.45        13.51 o
  -6   2   8        536.55        494.57        25.23 o
  -5   2   8        324.27        289.08        19.53 o
  -4   2   8        252.32        215.63        17.63 o
  -3   2   8         13.77         12.55        10.68 o
  -2   2   8       4622.67       4563.80        50.50 o
  -1   2   8          0.07          5.63         9.14 o
   0   2   8        504.98        491.02        17.42 o
   1   2   8          6.04         15.91         8.71 o
   2   2   8        119.82        101.65        11.90 o
   3   2   8         17.15         23.80        10.32 o
   4   2   8        466.20        491.92        20.72 o
   5   2   8         45.63         24.80        14.91 o
   6   2   8          5.20          8.03        12.98 o
   7   2   8        137.26        156.24        18.60 o
   8   2   8         66.33         65.24        17.78 o
  -8   3   8         57.58         66.24        19.00 o
  -7   3   8        535.59        510.81        28.03 o
  -6   3   8         36.21         44.19        13.44 o
  -5   3   8        568.85        553.24        25.88 o
  -4   3   8         61.71         64.98        13.69 o
  -3   3   8        666.51        700.56        24.23 o
  -2   3   8          0.33         -3.30        10.75 o
  -1   3   8        614.11        650.67        21.83 o
   0   3   8         81.45         57.74        11.68 o
   1   3   8         56.36         33.87        10.68 o
   2   3   8         45.79         48.21        11.00 o
   3   3   8        344.68        335.92        18.14 o
   4   3   8        161.02        159.65        16.13 o
   5   3   8          1.45          6.02        12.29 o
   6   3   8         24.74          9.28        14.88 o
   7   3   8        139.29        140.51        19.14 o
  -7   4   8          1.48         -3.87        15.05 o
  -6   4   8        517.42        542.56        26.70 o
  -5   4   8        230.54        230.44        18.78 o
  -4   4   8       1875.35       1879.85        41.22 o
  -3   4   8        122.25         90.97        15.84 o
  -2   4   8       1227.88       1213.98        31.86 o
  -1   4   8        215.17        219.08        16.34 o
   0   4   8       1911.88       1914.83        36.49 o
   1   4   8          0.12        -10.25        10.25 o
   2   4   8       1114.27       1050.21        29.39 o
   3   4   8         16.91         32.04        11.79 o
   4   4   8        180.09        179.75        17.67 o
   5   4   8          1.26          6.49        12.98 o
   6   4   8        156.70        148.11        19.32 o
   7   4   8         75.12         94.05        16.38 o
  -6   5   8         11.28         51.65        13.80 o
  -5   5   8        516.90        512.53        26.92 o
  -4   5   8         18.42          9.25        14.88 o
  -3   5   8        780.77        777.70        29.79 o
  -2   5   8          0.35         -6.38        13.15 o
  -1   5   8        726.33        692.93        25.99 o
   0   5   8         45.97         35.31        12.55 o
   1   5   8       1388.77       1378.36        34.80 o
   2   5   8         90.76         88.78        14.34 o
   3   5   8          4.80         -2.22        12.19 o
   4   5   8         20.58         24.05        13.48 o
   5   5   8        259.44        261.16        23.37 o
   6   5   8         11.44         26.42        14.66 o
  -6   6   8         48.64         53.87        18.93 o
  -5   6   8          4.33          0.00        14.91 o
  -4   6   8        928.71        935.37        34.09 o
  -3   6   8         87.51         98.78        15.81 o
  -2   6   8        326.43        384.89        21.97 o
  -1   6   8          3.51          4.66        13.73 o
   0   6   8        606.58        582.99        25.84 o
   1   6   8         22.57         20.07        11.68 o
   2   6   8        253.53        235.06        20.32 o
   3   6   8         24.14         -4.19        14.12 o
   4   6   8        169.81        139.54        19.96 o
   5   6   8         34.49         56.06        16.42 o
  -4   7   8          2.84          9.71        14.37 o
  -3   7   8        197.93        191.08        22.22 o
  -2   7   8         16.37          7.35        15.16 o
  -1   7   8        272.70        256.85        21.00 o
   0   7   8         10.00         -5.16        13.30 o
   1   7   8        175.83        206.92        19.28 o
   2   7   8        118.01        131.29        18.17 o
   3   7   8         71.96         56.78        17.63 o
   4   7   8         21.99         14.01        16.52 o
  -2   8   8        396.01        369.83        27.81 o
  -1   8   8          5.40          8.85        14.34 o
   0   8   8        280.95        253.27        24.34 o
   1   8   8          0.42        -15.05        15.23 o
  -7   0   9          1.07        -14.77        15.52 o
  -5   0   9        119.48        147.14        16.56 o
  -3   0   9       1112.75       1110.36        27.03 o
  -1   0   9        143.12        149.97        12.94 o
   1   0   9       2403.38       2429.29        36.99 o
   3   0   9         97.59         87.64        13.66 o
   5   0   9       1170.87       1183.52        32.98 o
   7   0   9        548.04        568.01        27.64 o
  -8   1   9        278.34        347.50        24.77 o
  -7   1   9          0.73          4.41        15.63 o
  -6   1   9        384.82        372.23        22.08 o
  -5   1   9         74.73         98.57        14.84 o
  -4   1   9       1062.28       1055.30        29.03 o
  -3   1   9          6.16        -11.40        11.40 o
  -2   1   9        173.06        160.29        14.19 o
  -1   1   9         53.10         50.75        11.68 o
   0   1   9        701.08        687.26        21.33 o
   1   1   9         83.14        110.11        11.15 o
   2   1   9       1101.39       1084.01        26.88 o
   3   1   9        177.20        189.93        15.02 o
   4   1   9         25.26         22.26        12.22 o
   5   1   9          1.39         16.06        11.25 o
   6   1   9        440.65        420.44        25.31 o
   7   1   9         33.19         32.22        16.85 o
   8   1   9        183.37        179.47        21.54 o
  -8   2   9         17.86         28.42        16.24 o
  -7   2   9        175.15        165.31        21.04 o
  -6   2   9          5.48         10.22        13.62 o
  -5   2   9        542.04        538.19        24.02 o
  -4   2   9        192.70        172.80        16.13 o
  -3   2   9       1535.73       1544.28        33.80 o
  -2   2   9        137.86        136.74        14.44 o
  -1   2   9       2207.81       2144.30        36.24 o
   0   2   9         33.78         48.42         9.75 o
   1   2   9       1381.01       1423.20        29.25 o
   2   2   9          4.43         13.87         9.53 o
   3   2   9       1806.59       1750.38        35.63 o
   4   2   9        183.11        192.98        16.92 o
   5   2   9        788.48        856.77        30.11 o
   6   2   9         14.41         19.46        14.66 o
   7   2   9        205.01        162.69        21.18 o
  -7   3   9         21.86         65.24        14.91 o
  -6   3   9        498.89        482.52        26.85 o
  -5   3   9          8.73         30.57        13.05 o
  -4   3   9        540.29        534.82        23.48 o
  -3   3   9          2.55          0.00        11.54 o
  -2   3   9       1815.33       1885.15        36.35 o
  -1   3   9        217.49        234.09        16.27 o
   0   3   9        885.73        865.48        25.38 o
   1   3   9        218.87        222.98        16.31 o
   2   3   9         51.49         42.19        12.90 o
   3   3   9         36.84         36.99        12.15 o
   4   3   9        869.57        880.42        29.32 o
   5   3   9        165.00        154.77        17.53 o
   6   3   9        128.31        142.01        18.53 o
   7   3   9          1.45         -7.89        15.77 o
  -7   4   9         76.04        100.40        18.35 o
  -6   4   9          0.03        -15.13        15.13 o
  -5   4   9        633.90        640.95        27.53 o
  -4   4   9         48.14         61.01        13.33 o
  -3   4   9         83.21        102.01        15.74 o
  -2   4   9         63.56         26.78        14.91 o
  -1   4   9        822.26        791.85        26.38 o
   0   4   9         50.04         82.26        12.12 o
   1   4   9        800.79        832.75        26.78 o
   2   4   9         20.72         27.38        12.76 o
   3   4   9        257.98        247.89        18.71 o
   4   4   9         15.06         33.84        12.08 o
   5   4   9        179.23        226.53        19.93 o
   6   4   9         99.51         95.52        17.92 o
   7   4   9         88.38        105.27        17.81 o
  -6   5   9        265.76        237.00        21.43 o
  -5   5   9          6.75          2.62        14.70 o
  -4   5   9        874.09        876.26        31.86 o
  -3   5   9         16.99         18.93        13.12 o
  -2   5   9         78.75         73.69        14.09 o
  -1   5   9         17.04         12.26        13.44 o
   0   5   9        447.73        449.55        22.72 o
   1   5   9          0.18        -12.29        12.29 o
   2   5   9         47.96         29.18        13.76 o
   3   5   9         48.57         34.70        13.55 o
   4   5   9         90.66         87.89        15.41 o
   5   5   9         10.39         -4.66        15.02 o
   6   5   9         59.52         67.35        18.39 o
  -5   6   9        325.44        275.31        24.45 o
  -4   6   9         13.87         36.99        14.62 o
  -3   6   9        347.64        365.57        24.88 o
  -2   6   9          2.45          0.86        13.19 o
  -1   6   9        674.79        682.07        28.32 o
   0   6   9         36.04         31.58        13.51 o
   1   6   9        315.04        292.59        21.54 o
   2   6   9         12.22          4.19        13.30 o
   3   6   9        226.88        228.07        20.72 o
   4   6   9         75.85         62.69        16.74 o
   5   6   9        150.47        174.31        21.79 o
  -4   7   9        155.73        165.13        19.93 o
  -3   7   9         46.12         36.81        17.06 o
  -2   7   9        733.23        733.03        33.91 o
  -1   7   9         63.97         57.53        17.35 o
   0   7   9        162.91        132.69        18.17 o
   1   7   9          9.06         24.88        13.66 o
   2   7   9         50.71         27.46        17.31 o
   3   7   9         13.27         10.86        15.45 o
  -8   0  10        225.32        260.94        24.27 o
  -6   0  10         62.49         73.16        15.99 o
  -4   0  10       3067.57       2936.76        47.42 o
  -2   0  10        141.39        134.81        14.70 o
   0   0  10       2380.50       2413.41        38.89 o
   2   0  10       3779.34       3853.53        50.54 o
   4   0  10        238.50        244.13        17.38 o
   6   0  10       1368.71       1326.39        39.46 o
  -8   1  10         91.50        100.11        19.75 o
  -7   1  10        154.93        176.85        19.68 o
  -6   1  10         29.74         15.27        15.27 o
  -5   1  10        498.32        525.11        24.77 o
  -4   1  10        144.56        172.73        15.31 o
  -3   1  10       1677.21       1600.05        34.66 o
  -2   1  10         17.70         20.50        11.08 o
  -1   1  10        286.85        279.76        17.03 o
   0   1  10         15.67          2.11        11.68 o
   1   1  10       1894.42       2012.50        36.06 o
   2   1  10         91.03         89.86        12.04 o
   3   1  10          2.36        -11.86        11.86 o
   4   1  10        511.64        485.21        22.62 o
   5   1  10        998.55        962.65        31.54 o
   6   1  10         56.17         66.13        15.31 o
   7   1  10        289.44        307.07        24.41 o
  -7   2  10         12.61         10.39        15.52 o
  -6   2  10         16.11         29.03        14.05 o
  -5   2  10        208.51        197.32        17.74 o
  -4   2  10         31.42         40.57        12.26 o
  -3   2  10        661.39        708.70        25.66 o
  -2   2  10        268.12        278.86        17.63 o
  -1   2  10        127.83        132.30        14.37 o
   0   2  10        206.90        203.52        14.95 o
   1   2  10          0.00         12.08        10.68 o
   2   2  10        259.66        276.14        17.17 o
   3   2  10        197.38        184.63        16.60 o
   4   2  10       1013.39       1020.32        30.93 o
   5   2  10         38.83         53.05        13.80 o
   6   2  10        531.01        526.47        27.64 o
   7   2  10         32.09         35.74        15.56 o
  -7   3  10        311.55        268.83        24.98 o
  -6   3  10         86.34         82.73        14.77 o
  -5   3  10        392.56        372.95        22.72 o
  -4   3  10         46.89         43.19        13.69 o
  -3   3  10        219.61        228.68        18.89 o
  -2   3  10         37.91         17.63        14.30 o
  -1   3  10        334.56        349.94        19.25 o
   0   3  10        225.87        203.70        17.63 o
   1   3  10         31.82         56.67        12.22 o
   2   3  10        397.59        388.36        20.54 o
   3   3  10        614.50        617.94        24.73 o
   4   3  10         18.51         21.97        12.83 o
   5   3  10        111.38        124.48        17.17 o
   6   3  10         11.23         13.08        14.37 o
   7   3  10        168.62        205.42        19.75 o
  -6   4  10        280.75        236.71        22.44 o
  -5   4  10         31.04         33.94        14.05 o
  -4   4  10         80.85         74.12        15.52 o
  -3   4  10          6.26         15.91        12.62 o
  -2   4  10        304.94        283.99        20.50 o
  -1   4  10          4.07         13.12        11.97 o
   0   4  10        354.85        336.46        20.00 o
   1   4  10         72.17         53.55        13.44 o
   2   4  10        462.90        476.72        24.48 o
   3   4  10         39.26         34.27        13.80 o
   4   4  10        562.53        556.08        26.27 o
   5   4  10          7.01         16.31        12.58 o
   6   4  10        428.80        442.02        26.56 o
  -6   5  10          0.38         13.01        16.09 o
  -5   5  10        281.38        257.50        21.97 o
  -4   5  10          8.13          9.39        13.87 o
  -3   5  10        114.21        125.42        17.13 o
  -2   5  10          1.45         -5.59        12.19 o
  -1   5  10        235.26        244.63        17.67 o
   0   5  10          0.18        -12.55        12.55 o
   1   5  10        198.66        198.36        18.42 o
   2   5  10         26.40         28.64        13.80 o
   3   5  10        314.14        369.19        22.94 o
   4   5  10          2.11          4.48        13.41 o
   5   5  10        170.45        182.48        22.15 o
  -5   6  10          0.07         10.07        15.34 o
  -4   6  10         18.08         21.72        15.99 o
  -3   6  10         33.09         25.13        16.02 o
  -2   6  10         93.73         88.57        17.99 o
  -1   6  10         32.36         33.69        14.59 o
   0   6  10         18.81         13.37        13.23 o
   1   6  10         16.66          2.58        14.19 o
   2   6  10        110.64        107.96        17.81 o
   3   6  10          0.16         17.60        14.73 o
   4   6  10        232.59        247.36        23.44 o
  -3   7  10         17.07         34.30        16.38 o
  -2   7  10          0.20        -10.04        15.23 o
  -1   7  10         21.21         32.08        14.41 o
   0   7  10         11.90         14.12        15.02 o
   1   7  10          5.51         18.35        14.05 o
   2   7  10          0.26         10.93        13.91 o
  -7   0  11        179.20        205.49        21.61 o
  -5   0  11         85.52        103.80        17.71 o
  -3   0  11         25.43         14.09        13.37 o
  -1   0  11          1.39        -12.40        12.40 o
   1   0  11        118.08        114.52        14.48 o
   3   0  11         20.01         10.82        11.08 o
   5   0  11        609.83        630.77        26.81 o
   7   0  11        551.42        539.77        31.04 o
  -7   1  11          6.70         -1.94        14.77 o
  -6   1  11        453.19        516.36        25.56 o
  -5   1  11         42.34         44.77        13.98 o
  -4   1  11        805.65        824.47        27.31 o
  -3   1  11        135.28        150.54        16.09 o
  -2   1  11         76.48         71.51        13.84 o
  -1   1  11          1.91         13.91        10.47 o
   0   1  11        223.12        272.70        16.52 o
   1   1  11          9.84         33.91        12.26 o
   2   1  11        249.63        257.82        16.63 o
   3   1  11          0.16         -5.45        10.97 o
   4   1  11        411.91        399.98        22.90 o
   5   1  11         60.30         85.06        15.02 o
   6   1  11        134.55        178.14        17.81 o
   7   1  11          8.82         -2.04        15.95 o
  -7   2  11        440.70        466.14        29.25 o
  -6   2  11          1.37         -1.76        14.52 o
  -5   2  11        179.05        209.65        19.79 o
  -4   2  11          6.47        -12.94        12.94 o
  -3   2  11        191.45        224.52        17.38 o
  -2   2  11         24.14         17.03        12.80 o
  -1   2  11        282.97        292.63        18.50 o
   0   2  11        140.63        122.23        14.52 o
   1   2  11         47.84         49.36        12.98 o
   2   2  11        124.62        130.43        14.91 o
   3   2  11        840.80        881.78        29.07 o
   4   2  11         94.01         83.69        16.31 o
   5   2  11        490.97        564.39        26.45 o
   6   2  11         15.23         32.26        14.62 o
   7   2  11        336.06        323.92        26.45 o
  -7   3  11          0.06          1.04        17.60 o
  -6   3  11        341.83        346.14        25.63 o
  -5   3  11         53.12         22.65        15.74 o
  -4   3  11         41.38         48.57        13.55 o
  -3   3  11        110.11         98.61        16.49 o
  -2   3  11       1009.15       1010.93        31.29 o
  -1   3  11          2.16         -0.68        13.08 o
   0   3  11        219.57        229.68        17.78 o
   1   3  11          0.04          6.77        11.61 o
   2   3  11        249.10        270.62        18.89 o
   3   3  11        103.78         80.72        16.60 o
   4   3  11        419.08        467.40        24.66 o
   5   3  11          0.76         -3.62        14.16 o
   6   3  11        298.67        293.31        24.84 o
  -6   4  11          0.29         11.72        14.12 o
  -5   4  11         28.44         21.54        15.70 o
  -4   4  11         55.44         43.94        14.77 o
  -3   4  11         57.94         57.46        14.70 o
  -2   4  11         13.08          8.49        12.26 o
  -1   4  11         35.46         52.01        12.04 o
   0   4  11         41.83         39.57        14.23 o
   1   4  11        157.24        148.82        16.09 o
   2   4  11          6.37         -7.71        11.68 o
   3   4  11        353.83        372.13        22.47 o
   4   4  11         36.44         15.63        14.44 o
   5   4  11        195.52        225.20        21.40 o
   6   4  11         51.57         36.60        17.49 o
  -5   5  11         30.15         31.04        14.34 o
  -4   5  11        162.57        161.65        19.39 o
  -3   5  11          5.89         20.43        14.23 o
  -2   5  11         21.29         23.84        14.09 o
  -1   5  11         49.56         52.58        13.15 o
   0   5  11         52.42         36.45        15.45 o
   1   5  11          8.83          1.61        13.91 o
   2   5  11        557.38        579.30        27.60 o
   3   5  11         24.68         29.25        14.98 o
   4   5  11          2.35        -14.16        14.52 o
   5   5  11          0.03         13.44        15.81 o
  -4   6  11         35.61         28.78        14.34 o
  -3   6  11        139.69        120.58        20.04 o
  -2   6  11         11.34         -2.83        13.98 o
  -1   6  11          7.71         -0.90        15.81 o
   0   6  11          6.53         21.22        12.44 o
   1   6  11        200.16        194.56        20.25 o
   2   6  11          3.92         10.29        13.69 o
   3   6  11        198.87        236.32        21.29 o
  -1   7  11          8.09         -5.13        16.63 o
   0   7  11        132.82        136.38        19.96 o
   1   7  11         57.98         51.76        17.49 o
  -6   0  12        468.39        516.25        27.67 o
  -4   0  12        318.33        346.14        21.94 o
  -2   0  12        254.02        264.95        19.79 o
   0   0  12         55.51         62.30        13.41 o
   2   0  12       1034.25       1001.32        30.57 o
   4   0  12        730.78        751.67        29.21 o
   6   0  12        180.84        210.97        19.39 o
  -7   1  12        252.71        235.85        24.05 o
  -6   1  12        160.16        170.04        18.96 o
  -5   1  12        118.92        104.88        17.89 o
  -4   1  12          0.24          9.07        13.51 o
  -3   1  12        102.47         79.86        16.20 o
  -2   1  12        102.30         58.50        15.56 o
  -1   1  12       1342.09       1345.10        33.98 o
   0   1  12         26.27         24.34        12.83 o
   1   1  12        487.15        459.66        22.22 o
   2   1  12         45.87         62.26        13.80 o
   3   1  12        981.09        973.87        31.11 o
   4   1  12         87.86         89.68        16.74 o
   5   1  12        155.22        189.11        19.07 o
   6   1  12         17.66         -3.91        16.70 o
  -6   2  12        238.40        222.95        23.76 o
  -5   2  12          8.86         -1.68        13.94 o
  -4   2  12         53.06         38.35        14.27 o
  -3   2  12         18.94         21.29        13.66 o
  -2   2  12        376.03        411.84        22.01 o
  -1   2  12         18.77         18.07        13.23 o
   0   2  12         24.42         22.58        12.83 o
   1   2  12        140.66        114.45        15.05 o
   2   2  12         11.43          8.71        12.58 o
   3   2  12         76.86         81.58        15.13 o
   4   2  12        716.17        657.76        29.75 o
   5   2  12         24.33         18.32        15.41 o
   6   2  12        121.61        150.72        20.47 o
  -6   3  12         11.21          5.84        15.95 o
  -5   3  12        204.69        215.85        20.65 o
  -4   3  12         60.36         41.22        15.31 o
  -3   3  12        238.10        237.39        19.10 o
  -2   3  12        142.62        120.65        16.85 o
  -1   3  12        506.84        495.93        25.09 o
   0   3  12          0.87         -5.84        12.19 o
   1   3  12        238.96        272.20        18.03 o
   2   3  12        134.96        131.51        16.38 o
   3   3  12        706.60        671.67        28.14 o
   4   3  12         74.50         83.23        16.20 o
   5   3  12        194.82        198.07        21.54 o
   6   3  12         90.47         89.75        18.85 o
  -5   4  12         49.94         46.49        17.71 o
  -4   4  12        346.45        358.18        23.66 o
  -3   4  12        250.09        278.68        20.86 o
  -2   4  12         91.24         94.63        16.02 o
  -1   4  12          0.01         12.01        13.51 o
   0   4  12        524.97        518.15        24.88 o
   1   4  12          6.82         -3.23        13.58 o
   2   4  12        464.99        457.51        25.77 o
   3   4  12         90.99         87.10        17.03 o
   4   4  12         77.48         56.42        17.42 o
   5   4  12         70.56         67.96        18.96 o
  -4   5  12          4.89        -11.43        15.34 o
  -3   5  12        648.91        700.95        31.65 o
  -2   5  12         47.52         43.55        16.49 o
  -1   5  12        182.12        190.33        20.07 o
   0   5  12          2.43         15.59        14.23 o
   1   5  12        854.28        790.31        32.08 o
   2   5  12        194.63        209.72        20.61 o
   3   5  12         85.40         98.89        17.35 o
   4   5  12         10.72         37.89        14.95 o
  -3   6  12          1.47         14.48        14.62 o
  -2   6  12         68.01         82.98        17.28 o
  -1   6  12         49.71         62.01        16.88 o
   0   6  12        158.25        167.78        20.65 o
   1   6  12         12.74          8.67        14.44 o
   2   6  12        226.37        192.91        22.26 o
  -5   0  13        140.76        104.20        18.53 o
  -3   0  13        332.49        333.34        22.33 o
  -1   0  13        403.52        407.50        22.69 o
   1   0  13       1562.79       1484.53        37.35 o
   3   0  13        211.21        194.59        18.96 o
   5   0  13         32.96         38.78        14.80 o
  -6   1  13         22.67         19.21        16.02 o
  -5   1  13        111.49        113.12        17.49 o
  -4   1  13        412.15        417.33        23.84 o
  -3   1  13          0.16         -1.54        13.66 o
  -2   1  13       1114.53       1176.10        35.27 o
  -1   1  13         24.95        -16.85        16.85 o
   0   1  13       1066.63       1061.40        32.37 o
   1   1  13         20.61         33.66        12.76 o
   2   1  13       1452.21       1363.59        37.24 o
   3   1  13         34.82         29.89        14.55 o
   4   1  13        540.15        581.17        25.81 o
   5   1  13          0.46          3.80        14.73 o
   6   1  13        252.22        255.13        23.51 o
  -6   2  13          2.57         16.74        17.20 o
  -5   2  13        420.62        386.82        25.74 o
  -4   2  13         56.05         35.34        16.34 o
  -3   2  13        566.92        585.93        26.34 o
  -2   2  13         33.91          3.91        14.73 o
  -1   2  13       1523.16       1490.98        38.35 o
   0   2  13         90.69         77.10        16.20 o
   1   2  13        570.94        533.89        25.20 o
   2   2  13         56.19         34.70        14.12 o
   3   2  13        941.18        904.51        32.15 o
   4   2  13         11.07         11.54        13.23 o
   5   2  13        164.22        147.53        19.75 o
  -5   3  13          0.93         18.03        13.41 o
  -4   3  13         58.76         40.57        17.38 o
  -3   3  13         41.16         32.90        15.91 o
  -2   3  13        948.50        966.45        33.59 o
  -1   3  13          5.61         -4.01        13.33 o
   0   3  13       1576.13       1503.20        38.93 o
   1   3  13          9.07         11.18        13.73 o
   2   3  13        393.63        393.17        23.23 o
   3   3  13          0.94         -6.09        13.84 o
   4   3  13        800.19        727.12        32.90 o
   5   3  13         12.80         15.27        16.45 o
  -5   4  13        232.60        290.48        22.72 o
  -4   4  13          0.00          4.70        15.23 o
  -3   4  13        135.08        161.04        18.67 o
  -2   4  13         63.90         60.61        17.10 o
  -1   4  13        489.73        571.17        27.56 o
   0   4  13         17.18          7.63        13.73 o
   1   4  13        173.35        166.60        19.75 o
   2   4  13         63.36         60.50        15.77 o
   3   4  13        154.99        143.45        19.61 o
   4   4  13         98.58        116.13        19.07 o
  -3   5  13         26.23          4.01        18.60 o
  -2   5  13         28.66         45.45        15.31 o
  -1   5  13          0.66        -11.25        14.88 o
   0   5  13        394.91        377.68        25.77 o
   1   5  13         29.22         40.11        15.52 o
   2   5  13        468.43        468.37        27.74 o
   3   5  13         24.64         43.05        16.13 o
  -1   6  13        205.79        210.62        21.40 o
   0   6  13         14.63         -9.93        18.14 o
   1   6  13        194.39        193.16        22.44 o
  -4   0  14       2021.88       1930.60        46.85 o
  -2   0  14        524.91        536.00        26.20 o
   0   0  14        932.46        978.63        32.65 o
   2   0  14        790.44        765.33        30.11 o
   4   0  14          5.39         -8.32        13.66 o
  -5   1  14        221.03        199.43        21.61 o
  -4   1  14          1.49          9.68        14.59 o
  -3   1  14        515.48        513.85        25.20 o
  -2   1  14         20.64        -16.02        16.02 o
  -1   1  14        223.80        240.83        19.93 o
   0   1  14         17.56         39.50        14.77 o
   1   1  14       1436.11       1330.26        37.24 o
   2   1  14         92.91        118.79        15.23 o
   3   1  14        228.32        237.64        21.33 o
   4   1  14         81.59         94.63        17.03 o
   5   1  14        255.67        229.58        23.51 o
  -5   2  14         87.18         86.28        18.35 o
  -4   2  14        165.42        153.63        18.82 o
  -3   2  14         76.24         75.56        16.31 o
  -2   2  14        583.91        583.39        29.32 o
  -1   2  14          0.98        -15.05        15.05 o
   0   2  14        567.40        561.06        26.92 o
   1   2  14          8.21         23.08        13.80 o
   2   2  14         52.96         77.03        13.73 o
   3   2  14         14.82         20.65        14.05 o
   4   2  14        116.42        117.06        18.75 o
   5   2  14         76.96         74.05        19.43 o
  -5   3  14         65.78         68.60        16.27 o
  -4   3  14         14.96          0.93        15.70 o
  -3   3  14        164.54        198.32        20.11 o
  -2   3  14        197.04        194.99        19.64 o
  -1   3  14        490.10        444.28        26.92 o
   0   3  14         22.25         12.87        14.95 o
   1   3  14        182.29        164.45        18.89 o
   2   3  14        128.28        130.08        18.28 o
   3   3  14        534.00        483.60        28.42 o
   4   3  14         42.68         49.57        17.56 o
  -4   4  14        266.74        233.02        24.70 o
  -3   4  14          3.81          9.89        16.38 o
  -2   4  14        313.87        313.59        24.62 o
  -1   4  14          1.51        -12.98        14.80 o
   0   4  14        401.92        366.21        24.34 o
   1   4  14         43.47         21.26        16.88 o
   2   4  14        489.51        512.49        27.89 o
   3   4  14          3.37         -5.99        15.05 o
  -2   5  14         18.29          9.28        16.06 o
  -1   5  14        499.65        553.32        30.04 o
   0   5  14         45.08         64.30        15.27 o
   1   5  14        368.54        396.50        26.63 o
   2   5  14          0.48          9.25        14.59 o
  -5   0  15        123.63        153.48        18.50 o
  -3   0  15        248.42        258.47        23.05 o
  -1   0  15          1.48          0.00        13.69 o
   1   0  15        294.57        314.56        22.01 o
   3   0  15         15.66         19.68        15.16 o
  -5   1  15         25.32         10.11        17.28 o
  -4   1  15        121.62        121.04        19.28 o
  -3   1  15          1.57        -11.68        15.05 o
  -2   1  15         40.85         33.80        16.20 o
  -1   1  15          6.15        -13.05        13.91 o
   0   1  15         46.88         52.51        14.34 o
   1   1  15          0.15         46.06        15.02 o
   2   1  15        122.94        109.97        17.85 o
   3   1  15          6.84          5.66        14.98 o
   4   1  15         39.20         11.97        17.81 o
  -4   2  15          0.97        -15.23        15.23 o
  -3   2  15        527.68        566.43        30.36 o
  -2   2  15         14.86         21.90        14.66 o
  -1   2  15        247.17        229.36        20.68 o
   0   2  15         30.74         23.01        14.95 o
   1   2  15        171.21        147.50        20.57 o
   2   2  15          0.00          5.56        14.34 o
   3   2  15        214.79        241.91        22.29 o
   4   2  15         16.86         29.57        14.77 o
  -3   3  15          0.01         -2.98        14.98 o
  -2   3  15        160.51        185.27        20.57 o
  -1   3  15          3.55         -2.80        15.13 o
   0   3  15        197.68        216.85        20.04 o
   1   3  15          2.37          7.46        13.62 o
   2   3  15         93.08         72.48        18.71 o
   3   3  15          0.04         10.07        14.34 o
  -2   4  15         66.31         73.77        16.45 o
  -1   4  15        146.52        149.25        21.11 o
   0   4  15         29.35         21.61        16.49 o
   1   4  15        206.08        233.91        22.44 o
   2   4  15         61.43         40.93        17.99 o
  -4   0  16        429.46        458.72        29.00 o
  -2   0  16        503.78        510.98        26.67 o
   0   0  16        190.87        187.35        20.65 o
   2   0  16        648.96        675.47        32.01 o
  -3   1  16        273.50        366.64        25.91 o
  -2   1  16          4.46         -9.64        15.88 o
  -1   1  16         75.95         96.42        16.52 o
   0   1  16          4.54         -5.59        15.52 o
   1   1  16         39.56         22.62        15.52 o
   2   1  16          0.68         21.43        14.48 o
   3   1  16        109.90        110.90        18.53 o
  -3   2  16         16.56         -4.16        15.84 o
  -2   2  16        255.88        274.42        24.59 o
  -1   2  16          0.40        -16.34        16.34 o
   0   2  16        227.46        203.34        21.69 o
   1   2  16         29.13          6.74        15.56 o
   2   2  16         15.31         45.95        14.19 o
  -2   3  16          0.00        -17.46        17.46 o
  -1   3  16         86.03         84.88        18.35 o
   0   3  16          0.80         11.00        14.88 o
   1   3  16          0.79          5.05        14.55 o
  -1   0  17        184.78        223.41        22.08 o
   1   0  17        169.49        201.58        19.43 o
  -1   1  17          1.25        -13.30        16.38 o
   0   1  17        138.77        128.61        18.93 o
   1   1  17          0.09        -14.27        15.77 o
                                                
